# Supplementary material for: A Gene Regulatory Network Controlled by BpERF2 and BpMYB102 in Birch under Drought Conditions
Source: Int J Mol Sci. 2019 Jun 23;20(12):3071. doi: 10.3390/ijms20123071 (PMC6627136; doi:10.3390/ijms20123071)
Supplement: Supplementary file 1 [file ijms-20-03071-s001.zip]

Archive with 5 entries (4 files):
- Supplementary Table/Supplementary Table S1.xlsx
- Supplementary Table/Supplementary Table S2.xlsx
- Supplementary Table/Supplementary Table S3.xlsx
- Supplementary Table/Supplementary Table S4.xlsx
- Supplementary Table/
