# Supplementary material for: A Gene Regulatory Network Controlled by BpERF2 and BpMYB102 in Birch under Drought Conditions
Source: Int J Mol Sci. 2019 Jun 23;20(12):3071. doi: 10.3390/ijms20123071 (PMC6627136; doi:10.3390/ijms20123071)
Supplement: Supplementary file 1 [file ijms-20-03071-s001.zip › Supplementary Table/Supplementary Table S1.xlsx]

## Sheet: Sheet1
	primer sequences used for construction
Number	Gene name	Primer name	Sequence
	ERF2	P1307-3F-ERF2-F	CGGGATCCATGTGTGGGGGTGCTATCATTTC
		P1307-3F-ERF2-R	GCTCTAGACTAATACATGAGCTTCAGTTGTT
	MYB102	P1307-3F-MYB102-F	CGGGATCCATGGGAAGAGCTCCATGTTGCGA
		P1307-3F-MYB102-R	GGGGTACCTTACATGAATTCATTAACACACA
5	LEA1	P1307-M-LEA1-F	CGAGCTCATGCAGGCTGGAAAGAATGCAAC
		P1307-M-LEA1-R	GCTCTAGATCATGTACGGGCACCACCAGTGC
9	16.9KDa HSP	P1307-M-16.9KDa HSP-F	CGAGCTCATGGCGCTCAGTCTCTTCGGTGG
		P1307-M-16.9KDa HSP -R	GCTCTAGACTAGCCGGAGATCTCAATAGACT
11	26.5kDa HSP	2-P1307-M-26.5KDa HSP-F	CGAGCTCATGGCTTTGGCTCGTTTGGCTAT
		P1307-F-26.5KDa HSP-R	GCTCTAGATCAATGGACTTCGACCTCCTTCA
35	Superoxide Dismutase 5	2-P1307-M- superoxide dismutase-F	CGAGCTCATGGCTCTTCGAATTGTTGGCAA
		P1307-F-superoxide dismutase-R	GCTCTAGATTATTGTCTCAGGCATGGACTCT
42	Root Primordium Defective 1	P1307-5xM-Root Primordium Defective1-F	GCTCTAGAATGGCTTGGCGCCTCCTCCTCAG
		P1307-5xM-Root Primordium Defective1-R	GGGGTACCTCATTTCTTCTCAATGCCAAAAC
49	Beta-galactosidase	P1307-FH- beta-galactosidase -F	GCTCTAGAATGGGTTTAAGAATTTTGGTGGG
		P1307-FH- beta-galactosidase -R	GGACTAGTTTAACTGCAGATGGCCTCAACTG
52	Pathogenesis-related Protein 1	P1307-M- pathogenesis-related protein1-F	CGAGCTCATGATGATGTTTAAGATTTCACT
		P1307-M- pathogenesis-related protein1-R	GCTCTAGATTACAGCACTCTAAGGTTATCGA
54	4-Coumarate-CoA Ligase 10	2-P1307-F-oxalate-CoA ligase-F	CGGGATCCATGGAAAACGTAACGCTTACAGG
		P1307-3XF-4-coumarate-CoA ligase-R	GCTCTAGATCAAAGCTTGGAGGTTGCAAGTT
		54-OCL-RNAi-Cis-F	CATGCCATGGAATGCCCAAGGAAGGGAACAAATCG
		54-OCL-RNAi-Cis-R	TTGGCGCGCC GAGGAGGCTACGTTGAGCTGCGTGA
		54-OCL-RNAi-Anti-F	TCCCCCCGGGAATGCCCAAGGAAGGGAACAAATCG
		54-OCL-RNAi-Anti -R	CGCGGATCCGAGGAGGCTACGTTGAGCTGCGTGA

## Sheet: Sheet2
2-P1307-M-26.5KDa HSP-F	CGAGCTCATGGCTTTGGCTCGTTTGGCTAT
2-P1307-M- superoxide dismutase-F	CGAGCTCATGGCTCTTCGAATTGTTGGCAA
2-P1307-M-lipid-transfer protein-F	CGAGCTCATGGCGGCATACGGAAAAATTCT
