# Supplementary material for: A Gene Regulatory Network Controlled by BpERF2 and BpMYB102 in Birch under Drought Conditions
Source: Int J Mol Sci. 2019 Jun 23;20(12):3071. doi: 10.3390/ijms20123071 (PMC6627136; doi:10.3390/ijms20123071)
Supplement: Supplementary file 1 [file ijms-20-03071-s001.zip › Supplementary Table/Supplementary Table S2.xlsx]

## Sheet: Sheet1
primer sequences used for Q-PCR
Number	Gene name	Primer name	Sequence
0	α-tubulin	B-α-tubulin-QF1	GCACAACATCACCACGGTACATCAG
		B-α-tubulin-QR1	CCGAGAAGGCATATCACGAACAACT
Transcription Factor
T12	ERF2	Q-BP- ERF2-1F	AGGTGTCCCCTGAGGAACTCTGGTC
		Q-BP- ERF2-1R	ATTTGCTTCTTTTCTGAGCCTTATT
T1	ERF11	Q-B-ERF11-1F	AAAGCGCAAGCAGAGGCAACAGCAA
		Q-B-ERF11-1R	CGGGAAAGTTAAGGCGAGCGGAAGG
T4	ERF113	Q-B-ERF113-1F	AACTTCTTTCCAGTTCTGATGTTGA
		Q-B-ERF113-1R	GCTTGGGTTACTAGAATTAGTGTCCTT
T5	PTI5	Q-B-PTI5-1F	TTGTACCGCAAAGGCACCAAATCAA
		Q-B-PTI5-1R	TCTTAAAAGCCGCCCTGTCATAAGC
T8	MYB21	Q-B-MYB21-1F	TCCTCCACCAAGAAATCCGATACCC
		Q-B-MYB21-1R	GCTGGATGAGTGCCTCCATGTCAAA
T2	MYB59	Q-B-MYB59-1F	CAGGAGGTCCAGATGTAATAGATGC
		Q-B-MYB59-1R	TGGAGAAGCCAAAGGAGGACAAGAG
T16	MYB102	Q-BP- MYB102-2F	ACCGAGTGGCAAAGCAATGGGATTA
		Q-BP- MYB102-2R	GGGCTTGACGAGGGCGTCGATAAAA
T15	DIVA	Q-BP-DIVA-1F	AGATCGAGCATCCACGACATCACCT
		Q-BP-DIVA-1R	AATGAGGCAGATTGATCGGGCAAAT
T3	NAC29	Q-B-NAC29-1F	TCTCCCTGTCGCTGCCTGCTCAAAT
		Q-B-NAC29-1R	GTTTCTCATCATTGCCAAAGGTGTT
T14	NAC72	Q-BP- NAC72-1F	TTAGAGCCCAGCAACAAGACGAGAA
		Q-BP- NAC72-1R	AAGCGGCGGAATAGAAGGGACATAC
T7	NAC100	Q-B-NAC100-1F	GAACGAGTGGGTAATAAGCAGGGTT
		Q-B-NAC100-1R	TGAATTTCTTGGTCTTCTGGTCCTC
T9	HSFB2	Q-B-HSF2B-1F	GAAAGTGCTCCTCCGCGACATACAG
		Q-B-HSF2B-1R	CCTTCCTCAGCCGCTCGTTCTCCTC
T10	HSFA2	Q-B-HSFA2-1F	AAAAGCGTGACTTGCAGAAACCAAC
		Q-B-HSFA2-1R	CCTCCGACATGACATGATAAACAGAC
T18	ABI5	Q-BP- ABI5-2F	GTTTGAGTAGTGGGTTGATTCAGAGTGC
		Q-BP- ABI5-2R	AAACCACCATTAAACGCATAAGGAACT
T6	HAT5	Q-B-HAT5-1F	CCAGCAAGTCATCAAATGCAGAACC
		Q-B-HAT5-1R	AAAGCATGATTGGGCCAAGAGGATC
Downstream genes
1	SLE1	Q-BP- protein SLE1-2F	GAAGAGCCTTGAAGCCCAGGAGCAT
		Q-BP- protein SLE1-2R	TCTGTGGTGCTGAGTCCACCTTTGC
2	LEA2	Q-BP-LEA2-3F	AAACGGCCCAAACGGCCCGCGAGAA
		Q-BP-LEA2-3R	TTGTACCCTTGCCCTTGCTGCTTAT
3	LEA8	Q-BP-LEA8-1F	TAGAAGGGCTTCCTATGGAGGACAG
		Q-BP-LEA8-1R	AATGGCACCAGTGGCAGCAAAATCA
4	LEA-D29	Q-BP-LEAD29-1F	CTTCGTTATGGTGGTGGTGGTGTTG
		Q-BP-LEAD29-1R	CGTCCCGATCAGTTTCATTGGAGTA
5	LEA1	Q-BP-LEA1-1F	CCATACCACCGGAAACAACCCAACG
		Q-BP-LEA1-1R	GTACGGGCACCACCAGTGCCATACC
6	LEA14-1	Q-BP-LEA14-1 -1F	CCGAGCAGCAGTGGGTGGGAGGATT
		Q-BP-LEA14-1-1R	CAAGGCAAAGATGATAGCAAGAACA
7	LEA14-2	Q-BP-LEA14-2-1F	GGTTGAGTACCTCGCTAAGGTGTCC
		Q-BP-LEA14-2-1R	CCCAATTCCAGCTCGTAGTCTATGTC
8	YSL59L	Q-BP-Protein-YSL59L-1F	CGCTCAACATCACCGTCAGAAACCC
		Q-BP-Protein-YSL59L-1R	CCCATTAGTCGTCTCCGAATCAAAGT
9	Dehydrin 2	Q-BP-dehydrin2-1F	TAGATCAATACGGCAATACAGTTCGC
		Q-BP-dehydrin2-1R	CACCAGGTATCTTCTCCTTTATCTTCTCC
10	22.0kDa HSP	Q-BP-22.0kD class4HSP-1F	ATGGGTCTTTGCTGGATGATTTCTG
		Q-BP-22.0kD class4HSP-1R	CGATTCTCCACTTCGACCTTTAGCT
11	16.9KDa HSP	Q-BP-16.9KDa HSP-1F	ACCCATTTGAGGGCATCCCTTTCGT
		Q-BP-16.9KDa HSP-1R	CAACCCTGTGCCACTTGTCGTTCTT
12	Small HSP	Q-BP-Small HSP-1F	CTTCAAAGCCTCTATGTTCAACGATTC
		Q-BP-Small HSP-1R	CCCACAACCCTATGGGTGCAACTGG
13	18.5KDa HSPL	Q-BP-18KDa HSPL-1F	GACTTCCCTTTCCGTTCTTCACTCT
		Q-BP-18KDa HSPL-1R	TCTTGTCTTCCTTCTCCACGTTTCT
14	22.7KDa HSP	Q-BP-HSP22-1F	TGTAGCAGCAGCAACGGTAGTAATAGG
		Q-BP-HSP22-1R	AATGATATGACATGCGCTGTGGGAG
15	15.7kDa HSP	Q-BP-15.7kDa HSP-1F	TGGCTCGAATCTCCTACTGCCCACAT
		Q-BP-15.7kDa HSP-1R	GGCCTTAATCTCATCCGCCTTCACA
16	HSP Binding Protein	Q-BP-dnaJ homolog subfamily B member6 isoform-1F	CACATACTATTGGCCGTGCATTGAT
		Q-BP-dnaJ homolog subfamily B member6 isoform-1R	GAGATACTGGCGTAGTCGTTGGTGG
17	70KDa HSP	Q-BP-HSP70-1F	GCCGTTGTCACCGTCCCTGCTTACT
		Q-BP-HSP70-1R	ACGTCCCACCACCGAGGTCAAAGAT
18	26.5kDa HSP	Q-BP-26.5kDa HSP-1F	GAAGTCCAAGTTGTTCTCAAGGAGGCA
		Q-BP-26.5kDa HSP-1R	GTCAAACCGCAACACGTAGCAGTCG
19	23.6KDa HSP	Q-BP-small HSP chloroplastic-1F	CAACGCCCAGGTCTCCAGCTTCCAC
		Q-BP-small HSP chloroplastic-1R	ACGCCGCCACAAACGGGTTCTCCAT
20	Galactinol Synthase 2	Q-BP-galactinol synthase2-3F	TTTTGGCTGGCAATGCTGACTACGT
		Q-BP-galactinol synthase2-3R	TCTGGAGGGTACACCGGCTCAATCT
21	TPR-Like	Q-BP-pentatricopeptide repeat At2g30780-1F	CTCCCTTCATCTTCATCCTCACCAA
		Q-BP- pentatricopeptide repeat At2g30780-1R	AGTCCTCCTCGAAATTCCGAACTAA
22	NRT1/PTR Family 6.3	Q-BP-NRT1/PTR FAMELY6.3-1F	TGCCCGAAAGGGATGAAGACTATAA
		Q-BP-NRT1/PTR FAMELY6.3-1R	ACTCAAAATCGCCAAAAGCCAATAA
23	DUF3537	Q-BP-DUF3537-2F	GGTCCGTGTTGTACGAGCACCTTAG
		Q-BP-DUF3537-2R	CATAGCGCAAGTTCTCCAGCTTTGT
24	ERT Dehydration 7	Q-BP-Dehydration7-1F	AAATGGGAGGTGTTGGATGACTCGG
		Q-BP-Dehydration7-1R	GACAGTAACATCACCGCACCACAAA
25	RD22-2	Q-BP-RD22-2-1F	TCAGCACTTCAAAGCTCGGAACAAA
		Q-BP-RD22-2-1R	CACTACATAAGCCCTCGTGGTCTCC
26	RD22-1	Q-BP-RD22-1-1F	TCAGCACTTCAAAGCTCGGAACAAA
		Q-BP-RD22-1-1R	CACTACATAAGCCCTCGTGGTCTCC
27	Dehydration-induced 19	Q-BP-Dehydration-induce19-1F	GTTCCTATCCCTCCCAATGCCCACC
		Q-BP-Dehydration-induce19-1R	CGCCTCGTCACCCTTGACTTTCCTC
28	Dehydrin	Q-BP-Dehydrin-1F	AAAGACCGTGGGCTCTTCGATTTCT
		Q-BP-Dehydrin-1R	GACCGTGTTTGTCCTTCTTCTTCTGCT
31	Peroxidase 25	Q-BP-peroxidase25-1F	GATGACGCGAAATCACAACTAGAAGC
		Q-BP-peroxidase25-1R	GACAGCGATAGGGTCAAGAGGAGAA
32	Peroxidase 7-1	Q-BP-cationic peroxidase1-1F	CACTTTCTATGATAAATCCTGCCCTAA
		Q-BP-cationic peroxidase1-1R	GATGGTGTCTATAACATCGAATCCC
33	Peroxidase 17	Q-BP-peroxidase17-1F	AGATTGGACAGCTTAACTGCAAGGCAAGA
		Q-BP-peroxidase17-1R	CTGAACTTCGGCTCAATGGCAGGGT
34	Peroxidase 11	Q-BP-peroxidase11-1F	TTCCGACCAAGAAATGTATTCAAGT
		Q-BP-peroxidase11-1R	TCACAAATCTGCAATTCCTCCTAAC
35	Superoxide Dismutase 5	Q-BP-superoxide dismutase-1F	GGGGCTTGGGCATGTTCGTGGATTG
		Q-BP-superoxide dismutase-1R	TGACCTCCGCCGTTGAATTTGATGG
36	Glutathione Peroxidase 1	Q-BP- glutathione peroxidase1-1F	GCCATGCCTTCCTCTGCTTCTTTAA
		Q-BP- glutathione peroxidase1-1R	AGATAGTCTTCTCCGTTGCCGCTCT
37	Peroxidase 7-2	Q-BP-Peroxidase 7-1F	TGTGCTGACATCTTAGCCGTTGTTG
		Q-BP-Peroxidase 7-1R	TTCGTTGGCAGTGAGACCTTTGTTT
38	Catalase Isozyme 3	Q-BP-catalase isozyme3-1F	TGATTCCAGTTGGGCGGTTGGTGTT
		Q-BP-catalase isozyme3-1R	GCTGCAAATAGTTTGGTCCGAGACG
39	Aconitate Hydratase	Q-BP-aconitate hydratase-1F	GGCACGGTTGACATTGACTTTGATA
		Q-BP-aconitate hydratase-1R	CCCAAGAGTAAAGGGTGGAAGAAGG
40	Semialdehyde Reductase 1	Q-BP-glyoxylate/succinic semialdehyde reductase1-1F	AGTGGACTTGACCCTCAGACTCTTC
		Q-BP-glyoxylate/succinic semialdehyde reductase1-1R	TGCTACTGGCATTGATACAGCATTT
41	Succinytransferase	Q-BP-2-oxoglutarate dehydrogense complex-1F	GCCAAGGAAGGAGATACTGTGGAAC
		Q-BP-2-oxoglutarate dehydrogense complex-1R	CTGAGTGTTTGGGAGTTTGTGGAGA
42	Root Primordium Defective 1	Q-BP-Root Primordium Defective1-1F	GCCTCCTCCTCAGCAAAACCAGTAG
		Q-BP-Root Primordium Defective1-1R	GATTGGGCTCCGAGTTGACCAGTTT
43	FYD	Q-BP-FYD-1F	CCAGTCATTAAGCGACAAGATAGGA
		Q-BP-FYD-1R	AGAGGGAGCGAAGGCATACACGAAC
44	CLP Protease Proteolytic Subunit 4	Q-BP-CLP protease proteolytic subunit 4-1F	CCCATCACTTCCCGAACCGTAAACC
		Q-BP-CLP protease proteolytic subunit 4-1R	ACAACACCTCGCTTGCCCTTGGAGC
45	SRG1-Like	Q-BP-Oxoglutarate/SRG1-like-1F	TTCTTCTCCATCAGTTCCGATTCCA
		Q-BP-Oxoglutarate/SRG1-like-1R	TGTCACTCCCATACCCTTCAACCTC
46	Gibberellin 2-beta-dioxygenase 8	Q-BP-gibberellin2-beta-dioxygenase8-1F	ATTCCCGACACTTTAATTGTCAACC
		Q-BP-gibberellin2-beta-dioxygenase8-1R	AAATCACCGTAAGTAAATGGCTTGT
47	Ferritin-4	Q-BP-ferritin-2F	GGGGATAGTCATAGCCATGGAAGCC
		Q-BP-ferritin-2R	GCTGAAACACCACTCCCGTTAGAGG
48	CAP160 Protein	Q-BP- low-temperature-induce 65kDa protein -2F	GAAGGCGAAGGCAAAGAAGATAAAG
		Q-BP- low-temperature-induce 65kDa protein -2R	TCACCACCTGTGCCCGTTGGATTAG
49	Beta-galactosidase	Q-BP-beta-galactosidase-1F	ACCTTGGTCCGTTAGCATTCTTCCC
		Q-BP-beta-galactosidase-1R	TGTTCCCAGAGCCCATCCATTGTAG
50	Beta-galactosidase 2	Q-BP-beta-galactosidase2-1F	AACATTTAGTGGCAGAGTGGACCTG
		Q-BP-beta-galactosidase2-1R	TAGACCTTTCTTGTGGGACCATTTC
51	Xylogen Protein 2-1	Q-BP-lipid-transfer protein-like protein At2g13820-2F	TGTAATGTTCAGACCCCGCCCCTCA
		Q-BP-lipid-transfer protein-like protein At2g13820-2R	TCGAAGCAAATGTTGCCGCACAAAG
52	Pathogenesis-related Protein 1	Q-BP-pathogenesis-related protein1-1F	GATGACAAGGTAGCTTCTTATGCCC
		Q-BP-pathogenesis-related protein1-1R	GAGTTGGTCCAAACCACCTGAGTAT
53	Pathogen-related Protein	Q-BP-pathogen-related protein-2F	GCTTGGTGTTTATACTGGACCTCCT
		Q-BP-pathogen-related protein-2R	TCCACATAGCTCTGCTGGATCGTAG
54	4-Coumarate-CoA Ligase 10	Q-BP-oxalate-CoA ligase-1F	AATGCCCAAGGAAGGGAACAAATCG
		Q-BP-oxalate-CoA ligase-1R	GGTGCCGGAGGTATGGAGAAAGAGC
		Q-BP-oxalate-CoA ligase-2F	TATCCCGACCCGAACCAGCCTACCC
		Q-BP-oxalate-CoA ligase-2R	CCAACACCGCCATTTCCAGACCCAC
55	4-Coumarate-CoA Ligase 5	Q-BP-4-coumarate-CoA ligase-1F	CCACGTTTGAGGAAATGCTGAAGAA
		Q-BP-4-coumarate-CoA ligase-1R	TGGAACATAGGGACGGTACAGATGAA
56	DUF4228	Q-BP-DUF4228-1F	GGGGAGATCGGAGATGAGGAGGAAA
		Q-BP-DUF4228-1R	GTTCTGATAGGACCGTCTTTGGAGG
61	Stress-related Protein	61-Q-BP-SRP-1F	CAGAGGCGGTTCAGGATGATGAGAA
		61-Q-BP-SRP-1R	CTTGCGGTCAACGAACTTGAGGAGC
62	Universal Stress Protein PHOS34	62-Q-BP-USP-1F	CCTCTAACGCTCCTTTCAAGCTCGTC
		62-Q-BP-USP-1R	CCTACCATCTCCTTCCACAGCCTCC
63	Gibberellin 20 Oxidase 1	63-Q-BP-G20O1-1F	TCGGTACTCAGACACCAGTCAAACA
		63-Q-BP-G20O1-1R	CATGTAGCGATGAGCATCAGCGATT
64	UDP-Glucose 4-Epimerase GEP148	64-Q-BP-GEP148-1F	CGGGACAAACCAGCACTTGAACAAA
		64-Q-BP-GEP148-1R	ACCTCCTTCGGCCAACCATAGACAG
65	Nuclear Fusion Defective 2	65-Q-BP-PNFD2-1F	AAGAGCTGAACCTTCGCATAGCAGA
		65-Q-BP-PNFD2-1R	CCAACATTACCACCATGAACACTCC
66	GDSL Esterase/Lipase 1	66-Q-BP-GDSL1-1F	TTCCTCTTCGCTTTCTCGGCGTCTG
		66-Q-BP-GDSL1-1R	TCAGCAATGAAATCTTGGATTAGAC
67	Histidine-containing Phosphotransfer Protein 4	67-Q-BP-HCPP4-1F	GACTGCTAGAAAACATAGAACAGGC
		67-Q-BP-HCPP4-1R	TTGACTAGTTGGAAAGTGCTAATGC
68	Luminal-binding protein 5	68-Q-BP-hypothetical protein-1F	ATGAGGACGAAGGACAAAGCGGTGGC
		68-Q-BP-hypothetical protein-1R	TTCCCTTGATCGTTGGCTATAATCT
69	Dormancy-associated Protein Homolog 3	69-Q-BP-DAPH3-1F	GCTGTGGGATGACACCGTCGCTGGAC
		69-Q-BP-DAPH3-1R	CGTTTTGGTACGAGGACGGCTTTATT
70	Beta-amylase 1	70-Q-BP-beta-amylase1-1F	AGGTTGGAATAGCCCTTATGGTGAA
		70-Q-BP-beta-amylase1-1R	CGAGTGTTATAGTACCCTGCTGTGAGTT
71	Serine/Threonine Protein Kinase 6	71-Q-BP-ISPK6-1F	TCTGGTCCTGCGGTGTCATCCTCTA
		71-Q-BP-ISPK6-1R	CTTGGATATGGTTATTCGGGTTGTCG
72	UspA	72-Q-BP-hypothetical protein P-1F	CTGTATCAACTACTGCTGCTTTGGC
		72-Q-BP-hypothetical protein P-1R	ATGATGGCTGTTGGCTTATTACCTT
73	Universal Stress Protein PHOS32	73-Q-BP-L484-1F	CGTGAAGAACGAGGTCATTTACGAG
		73-Q-BP-L484-1R	CTGATTTACAGTGGTGGAAGCAATACTC
74	Sucrose Synthase 1	74-Q-BP-sucrose synthase-1F	GTACGATTGCACATGCGTTGGAGAA
		74-Q-BP-sucrose synthase-1R	GCCCTGGAAGAGTGAAGGCAGAGTG
75	Non-specific Lipid Transfer Protein 4	75-Q-BP-NSLTP-1F	TTCGGTGGCCTTCATTCCGGCAGTT
		75-Q-BP-NSLTP-1R	GAATAGTTATAGCGATGGCGGGGTT
76	ABC Transporter G Family Member 25	76-Q-BP-POPTR-1F	CTGTATCAACTACTGCTGCTTTGGC
		76-Q-BP-POPTR-1R	ATGATGGCTGTTGGCTTATTACCTT
77	SLE2	77-Q-BP-GEA6-1F	AACAGGAAAGAGCTGAACTTGACGC
		77-Q-BP-GEA6-1R	CCAGACTTTTCCACGGTGCTTAGAC
78	Xylogen Protein 2-2	78-Q-BP-At2g13820-1F	TTTTGCCTTTTGCTCGCTTTGTTCC
		78-Q-BP-At2g13820-1R	GCTACCACTTGTGAGGGATGTCAGG
80	Stress-associated Protein 8	80-Q-BP-ZFA20-1F	GCCACAAAGACTTGGTGTTGAAGCA
		80-Q-BP-ZFA20-1R	GTTCAGTGCCGAAGTAAAGGATGCC
81	Stress Enhanced Protein 2	81-Q-BP-SEP2-1F	GTGTCTCCGTTCTTTGCGACTCTTT
		81-Q-BP-SEP2-1R	ACCATGCAACGCCAGCAGCACAAGC
82	LEA76	82-Q-BP-LEA76-1F	AGGGTCTGCTTCACCTACGCCTCAA
		82-Q-BP-LEA76-1R	CTCTGTGCAGTCTCAGCCGCTTTAT
83	P450 CYP82D47-1	83-Q-BP-cytochrome P450-1F	TAGTCGGGCTCGTTGCCGTTGTTCT
		83-Q-BP-cytochrome P450-1R	TTTAGCCATTTCCCAACTGCTTATT
84	Stress Induced Protein	84-Q-BP-SIP-1F	GGAATCGGATGGAGGCAAAGCAACG
		84-Q-BP-SIP-1R	ATAACTGTCAGGATCATACTGAAACCC
85	P450 CYP82D47-2	85-Q-BP-CYP82D47-1F	TTTCCTCACGCATCCTCAACAACTT
		85-Q-BP-CYP82D47-1R	TCCGTACTTATCGGCCATCTTACCC
86	P450 711A1	86-Q-BP-711A1-1F	CCACAGCCTTCACATTGTCTTCAGC
		86-Q-BP-711A1-1R	TCTGGCTCTGGGAAGTTCTTTGGAT

## Sheet: Sheet2
61	Stress-related Protein				61-Q-BP-SRP-1F	CAGAGGCGGTTCAGGATGATGAGAA
62	Universal Stress Protein PHOS34				61-Q-BP-SRP-1R	CTTGCGGTCAACGAACTTGAGGAGC
63	Gibberellin 20 Oxidase 1				62-Q-BP-USP-1F	CCTCTAACGCTCCTTTCAAGCTCGTC
64	UDP-Glucose 4-Epimerase GEP148				62-Q-BP-USP-1R	CCTACCATCTCCTTCCACAGCCTCC
65	Nuclear Fusion Defective 2				63-Q-BP-G20O1-1F	TCGGTACTCAGACACCAGTCAAACA
66	GDSL Esterase/Lipase 1				63-Q-BP-G20O1-1R	CATGTAGCGATGAGCATCAGCGATT
67	Histidine-containing Phosphotransfer Protein 4				64-Q-BP-GEP148-1F	CGGGACAAACCAGCACTTGAACAAA
68	Luminal-binding protein 5				64-Q-BP-GEP148-1R	ACCTCCTTCGGCCAACCATAGACAG
69	Dormancy-associated Protein Homolog 3				65-Q-BP-PNFD2-1F	AAGAGCTGAACCTTCGCATAGCAGA
70	Beta-amylase 1				65-Q-BP-PNFD2-1R	CCAACATTACCACCATGAACACTCC
71	Serine/Threonine Protein Kinase 6				66-Q-BP-GDSL1-1F	TTCCTCTTCGCTTTCTCGGCGTCTG
72	UspA				66-Q-BP-GDSL1-1R	TCAGCAATGAAATCTTGGATTAGAC
73	Universal Stress Protein PHOS32				67-Q-BP-HCPP4-1F	GACTGCTAGAAAACATAGAACAGGC
74	Sucrose Synthase 1				67-Q-BP-HCPP4-1R	TTGACTAGTTGGAAAGTGCTAATGC
75	Non-specific Lipid Transfer Protein 4				68-Q-BP-hypothetical protein-1F	ATGAGGACGAAGGACAAAGCGGTGGC
76	ABC Transporter G Family Member 25				68-Q-BP-hypothetical protein-1R	TTCCCTTGATCGTTGGCTATAATCT
77	SLE2				69-Q-BP-DAPH3-1F	GCTGTGGGATGACACCGTCGCTGGAC
78	Xylogen Protein 2-2				69-Q-BP-DAPH3-1R	CGTTTTGGTACGAGGACGGCTTTATT
80	Stress-associated Protein 8				70-Q-BP-beta-amylase1-1F	AGGTTGGAATAGCCCTTATGGTGAA
81	Stress Enhanced Protein 2				70-Q-BP-beta-amylase1-1R	CGAGTGTTATAGTACCCTGCTGTGAGTT
82	LEA76				71-Q-BP-ISPK6-1F	TCTGGTCCTGCGGTGTCATCCTCTA
83	P450 CYP82D47-1				71-Q-BP-ISPK6-1R	CTTGGATATGGTTATTCGGGTTGTCG
84	Stress Induced Protein				72-Q-BP-hypothetical protein P-1F	CTGTATCAACTACTGCTGCTTTGGC
85	P450 CYP82D47-2				72-Q-BP-hypothetical protein P-1R	ATGATGGCTGTTGGCTTATTACCTT
86	P450 711A1				73-Q-BP-L484-1F	CGTGAAGAACGAGGTCATTTACGAG
					73-Q-BP-L484-1R	CTGATTTACAGTGGTGGAAGCAATACTC
					74-Q-BP-sucrose synthase-1F	GTACGATTGCACATGCGTTGGAGAA
					74-Q-BP-sucrose synthase-1R	GCCCTGGAAGAGTGAAGGCAGAGTG
					75-Q-BP-NSLTP-1F	TTCGGTGGCCTTCATTCCGGCAGTT
					75-Q-BP-NSLTP-1R	GAATAGTTATAGCGATGGCGGGGTT
					76-Q-BP-POPTR-1F	CTGTATCAACTACTGCTGCTTTGGC
					76-Q-BP-POPTR-1R	ATGATGGCTGTTGGCTTATTACCTT
					77-Q-BP-GEA6-1F	AACAGGAAAGAGCTGAACTTGACGC
					77-Q-BP-GEA6-1R	CCAGACTTTTCCACGGTGCTTAGAC
					78-Q-BP-At2g13820-1F	TTTTGCCTTTTGCTCGCTTTGTTCC
					78-Q-BP-At2g13820-1R	GCTACCACTTGTGAGGGATGTCAGG
					79-Q-BP-PTI5-1F	ATGGCTTATGACAGGGCGGCTTTTA
					79-Q-BP-PTI5-1R	ATTCTAATCTTGAATTCCCGACGGA
					80-Q-BP-ZFA20-1F	GCCACAAAGACTTGGTGTTGAAGCA
					80-Q-BP-ZFA20-1R	GTTCAGTGCCGAAGTAAAGGATGCC
					81-Q-BP-SEP2-1F	GTGTCTCCGTTCTTTGCGACTCTTT
					81-Q-BP-SEP2-1R	ACCATGCAACGCCAGCAGCACAAGC
					82-Q-BP-LEA76-1F	AGGGTCTGCTTCACCTACGCCTCAA
					82-Q-BP-LEA76-1R	CTCTGTGCAGTCTCAGCCGCTTTAT
					83-Q-BP-cytochrome P450-1F	TAGTCGGGCTCGTTGCCGTTGTTCT
					83-Q-BP-cytochrome P450-1R	TTTAGCCATTTCCCAACTGCTTATT
					84-Q-BP-SIP-1F	GGAATCGGATGGAGGCAAAGCAACG
					84-Q-BP-SIP-1R	ATAACTGTCAGGATCATACTGAAACCC
					85-Q-BP-CYP82D47-1F	TTTCCTCACGCATCCTCAACAACTT
					85-Q-BP-CYP82D47-1R	TCCGTACTTATCGGCCATCTTACCC
					86-Q-BP-711A1-1F	CCACAGCCTTCACATTGTCTTCAGC
					86-Q-BP-711A1-1R	TCTGGCTCTGGGAAGTTCTTTGGAT
					87-Q-BP-ACID-INSSENCITIVE5-1F	CACAACCGCCACAACCAACAACAAC
					87-Q-BP-ACID-INSSENCITIVE5-1R	GGCAGACTCGGGATTCTGAACATTA
					88-Q-BP- CCACVL1-1F	CATCAGAAGCATCGGTCCATCACTC
					88-Q-BP- CCACVL1-1R	CTAGCTGACACCTGGCTGTACCATA
					89-Q-BP- CYP82D47-like-1F	ATCCAGCAGCACCACTATCAGGACC
					89-Q-BP- CYP82D47-like-1R	CCACTTCCAAACGGGATAAACTCAA

## Sheet: Sheet3
1	SLE1
2	LEA2
3	LEA8
4	LEA-D29
5	LEA1
6	LEA14-1
7	LEA14-2
8	YSL59L
9	Dehydrin 2
10	22.0kDa HSP
11	16.9KDa HSP
12	Small HSP
13	18.5KDa HSPL
14	22.7KDa HSP
15	15.7kDa HSP
16	HSP Binding Protein
17	70KDa HSP
18	26.5kDa HSP
19	23.6KDa HSP
20	Galactinol Synthase 2
21	TPR-Like
22	NRT1/PTR Family 6.3
23	DUF3537
24	Early Responsive To Dehydration 7
25	RD22-2
26	RD22-1
27	Dehydration-induced 19
28	Dehydrin
31	Peroxidase 25
32	Peroxidase 7-1
33	Peroxidase 17
34	Peroxidase 11
35	Superoxide Dismutase 5
36	Glutathione Peroxidase 1
37	Peroxidase 7-2
38	Catalase Isozyme 3
39	Aconitate Hydratase
40	Semialdehyde Reductase 1
41	Succinytransferase
42	Root Primordium Defective 1
43	FYD
44	CLP Protease Proteolytic Subunit 4
45	SRG1-Like
46	Gibberellin 2-beta-dioxygenase 8
47	Ferritin-4
48	CAP160 Protein
49	Beta-galactosidase
50	Beta-galactosidase 12
51	Xylogen Protein 2-1
52	Pathogenesis-related Protein 1
53	Pathogen-related Protein
54	4-Coumarate-CoA Ligase 10

## Sheet: Sheet4
	35	Superoxide Dismutase 5			SOD5
	42	Root Primordium Defective 1			RPD1
	52	Pathogenesis-related Protein 1			PRP1
	54	4-Coumarate-CoA Ligase 10			4CL10
