# Supplementary material for: A Gene Regulatory Network Controlled by BpERF2 and BpMYB102 in Birch under Drought Conditions
Source: Int J Mol Sci. 2019 Jun 23;20(12):3071. doi: 10.3390/ijms20123071 (PMC6627136; doi:10.3390/ijms20123071)
Supplement: Supplementary file 1 [file ijms-20-03071-s001.zip › Supplementary Table/Supplementary Table S3.xlsx]

## Sheet: Sheet1
primer sequences used for ChIP
编号	Gene name	Primer name	Sequence
T5	PTI5	CHIP-T5 PTI5 -2F	TGCAATTAACCCATATTCAACCAAT
		CHIP-T5 PTI5 -2R	AGAGGACGTTCTTTCCACCATCAAG
3	LEA8	CHIP-3-LEA8-3F	CTTGTAAAGCTAGTAGGAATGTGCT
		CHIP-3-LEA8-3R	TTCAATCAAATTCTTGTAGTGGATA
		CHIP-6-LEA14-1F	CTTGAGGTGGTTTAGCAACTCTTAG
		CHIP-6-LEA14-1R	TTGGATTTATACCCAACCCGCACTC
4	LEA-D29	CHIP-4-LEA-D29-4F	GCTTTTGGAACAATTATTATCAGTG
		CHIP-4-LEA-D29-4R	ATAGTGCCTTCATATGTCCACAACA
5	LEA1	CHIP-5 LEA1-3F	TATCCAAATCCAATAGATTAACTTG
		CHIP-5 LEA1-3R-3	TCGCAACCGACAATACTGAATCCAC
		CHIP-5 LEA1-4F	CCTACTAGTTGATCGAGCTTGGCTT
		CHIP-5 LEA1-4R	GGTTGCCTAGCACTTTCACGTATTT
6	LEA14-1	CHIP-6-LEA14-3F	TTTTGATCCCTGTAGTGTAAGGTTG
		CHIP-6-LEA14-3R	AGAGGTAGGTAAATAACTCCCAATG
11	16.9KDa HSP	CHIP-11-16.9HSP-1F	TGTAATGTCCAATCTCGTAGAGCAATG
		CHIP-11-16.9HSP-1R	ATAGGCGGAACTTGGAAGTGGAAGA
		CHIP-11-16.9HSP-2F	TTCAAACGAGTTGATTATGAGCATG
		CHIP-11-16.9HSP-2R	GAAAAGCACAAACAAATTGTAGGAAA
		CHIP-11-16.9HSP-3F-2	ATTAGCATATCCATATTCTTATTTCCTAC
		CHIP-11-16.9HSP-3R	TTTGCTGATTTTAGAAGGTATTGAC
13	18.5KDa HSPL	CHIP-13-18KDa-HSPL-3F	AAAGTGGCATCTAAAGCAAAACTAA
		CHIP-13-18KDa-HSPL-3R	AATGTTTGCCGTAAGAATCAACTAC
		CHIP-13-18KDa-HSPL-4F	TTGTTTGCTCGATCAGGCGAATGAG
		CHIP-13-18KDa-HSPL-4R	GTGGTTTCTAACCTTAATGTTTAGGAGAA
18	26.5kDa HSP	CHIP-18-26.5HSP-1F	AAAAGTTGAAGTACAAGTTTGCCCTCT
		CHIP-18-26.5HSP-1R	CAATCTCATAAGTTGCGCCTTCCGT
19	23.6KDa HSP	CHIP-19-small HSP22-1F	TTTGAGATCTTTCCTCTTCTAATAT
		CHIP-19-small HSP22-1R	ATGGTTAAACTTGAATTACTATCCA
		CHIP-19-small HSP22-2F	CCTAAGTTATTATCTCGGGGTTGAA
		CHIP-19-small HSP22-2R	TATGAAAAGAGGAAGAAAAGGTGGG
25	RD22-2	CHIP-25-RD22-2F	TACGTTCCCCACTTTTATCACTCAC
		CHIP-25-RD22-2R	GGGCATTCATTTTGTTATCACCACC
		CHIP-25-RD22-3F	TTGGTAGTTGTTTGGTTATGATTGA
		CHIP-25-RD22-3R	TTATGACAGTTGGGACAGGTGGAGA
		CHIP-25-RD22-4F	TCATAAATGGGTATAAAGTAAGGGAG
		CHIP-25-RD22-4R	TGGATTACAACAAAGGATTAAACAG
35	Superoxide Dismutase 5	CHIP-35-superoxide dismutase-1F-2	CTCATTCCCTATTCAAACGTACAAG
		CHIP-35-superoxide dismutase-1R-2	CCTCTACCACATAAAAGTTATCCAC
42	Root Primordium Defective 1	CHIP-42-RPD1-4F	CATGAATTGGACCCTGATGAAACTG
		CHIP-42-RPD1-4R	TAAGCAAGGGCATCCCATGTAAGTT
49	β-galactosidase	CHIP-49-β-galactosidase -1F	TTAAATGAATTTGCACAGCACAAGT
		CHIP-49-β-galactosidase -1R	CACTTTCTTTTCGATTCTTTTGAGA
		CHIP-49-β-galactosidase -3F	CAGTTTTAATCGGTTCTAAATTATTTTCC
		CHIP-49-β-galactosidase -3R	AAGTTGCCGCATATTATAACGTGTA
52	Pathogenesis-related Protein 1	CHIP-52-PRP-3F	ACATTTGTGATTTTCCGTACTCATC
		CHIP-52-PRP-3R	GTTTCGACCATTACTCAAAACTTTAT
54	4-Coumarate-CoA Ligase 10	CHIP-54-COA-1F	ACACCAAGCAGATTTACGAGGAAGC
		CHIP-54-COA-1R	GGTGGCACTGACCGACTTTGATAGA
		CHIP-54-COA -4F	TTCCTCCATCCTTCCCATTTGTCTT
		CHIP-54-COA -4R	GTTTGTGCGTGCTAGGTCTCGGTAT

## Sheet: Sheet4
CHIP-5 LEA1-3F-2	AGATTAACTTGAGATCGACCGACAC
CHIP-5 LEA1-3F-3	GCTCAGCCGTCACCGTCAGGTAAAG
CHIP-5 LEA1-3R-3	TCGCAACCGACAATACTGAATCCAC
CHIP-35-superoxide dismutase-1F-2	CTCATTCCCTATTCAAACGTACAAG
CHIP-35-superoxide dismutase-1R-2	CCTCTACCACATAAAAGTTATCCAC
CHIP-5 LEA1-2F-2	AGTTTCTAATAGTCATTAAAGTTAGGGTC
CHIP-5 LEA1-2R-2	TATCGTAATCCGTTGGATTGTTGTC
CHIP-11-16.9HSP-3F-2	ATTAGCATATCCATATTCTTATTTCCTAC
CHIP-52-PRP -1F-2	CTTTCATTGGTAGAAAATAAACCTA
CHIP-52- PRP-1R-2	GAATAAAAGGACATGTATAAGTGGT
CHIP-54-COA -3F-2	ATAATAATTTTACGTGGTTCGGTTTG
CHIP-54-COA -3R-2	TAATCTTCTACTTTAGGTTTGAGGG
