# Supplementary material for: A Gene Regulatory Network Controlled by BpERF2 and BpMYB102 in Birch under Drought Conditions
Source: Int J Mol Sci. 2019 Jun 23;20(12):3071. doi: 10.3390/ijms20123071 (PMC6627136; doi:10.3390/ijms20123071)
Supplement: Supplementary file 1 [file ijms-20-03071-s001.zip › Supplementary Table/Supplementary Table S4.xlsx]

## Sheet: Supplementary Table S4
#ID	CK1_Count	CK2_Count	CK3_Count	T1_Count	T2_Count	T3_Count	CK1_FPKM	CK2_FPKM	CK3_FPKM	T1_FPKM	T2_FPKM	T3_FPKM	FDR	log2FC	regulated	COG_class	COG_class_annotation	GO_annotation	KEGG_annotation	KOG_class	KOG_class_annotation	Swissprot_annotation	TrEMBL_annotation	nr_annotation
gene4396	105	86	57	16	24	16	5.07061	4.18443	2.77488	0.785003	1.13624	0.771338	0.00218751	-2.14113	down	[GEPR]	--	Molecular Function: sugar:proton symporter activity (GO:0005351);; Cellular Component: integral component of membrane (GO:0016021);; Molecular Function: 2-alkenal reductase [NAD(P)] activity (GO:0032440);; Biological Process: carbohydrate transmembrane transport (GO:0034219);; Biological Process: oxidation-reduction process (GO:0055114);;	--	[R]	General function prediction only	Hexose carrier protein HEX6 GN=HEX6 OS=Ricinus communis (Castor bean) PE=2 SV=1	Major facilitator superfamily protein {ECO:0000313|EMBL:EOY22822.1} OS=Theobroma cacao (Cacao) PE=3 SV=1	PREDICTED: hexose carrier protein HEX6-like [Pyrus x bretschneideri]
gene24998	640	618	610	162	178	116	14.9454	14.1702	13.8721	3.9029	4.21015	2.78296	7.86e-12	-2.02813	down	--	--	Cellular Component: nucleus (GO:0005634);; Biological Process: cell cycle (GO:0007049);; Biological Process: mRNA modification (GO:0016556);;	--	[R]	General function prediction only	Pentatricopeptide repeat-containing protein At4g30825, chloroplastic (Precursor) GN=At4g30825 OS=Arabidopsis thaliana (Mouse-ear cress) PE=2 SV=2	Pentatricopeptide repeat-containing protein, putative {ECO:0000313|EMBL:EEF33997.1} OS=Ricinus communis (Castor bean) PE=4 SV=1	PREDICTED: pentatricopeptide repeat-containing protein At4g30825, chloroplastic [Prunus mume]
gene17478	132639	110137	137881	41954	53629	52324	6650.95	5588.18	6999.99	2083.32	2675.89	2605.81	0.00104555	-1.35865	down	[G]	Carbohydrate transport and metabolism	Molecular Function: fructose-bisphosphate aldolase activity (GO:0004332);; Biological Process: glycolytic process (GO:0006096);; Biological Process: response to abscisic acid (GO:0009737);; Cellular Component: chloroplast envelope (GO:0009941);; Cellular Component: plastoglobule (GO:0010287);; Cellular Component: membrane (GO:0016020);; Cellular Component: cytosolic ribosome (GO:0022626);; Cellul…	K01623|0|tcc:TCM_006785|Fructose-bisphosphate aldolase 1; K01623 fructose-bisphosphate aldolase, class I [EC:4.1.2.13] (A)	[G]	Carbohydrate transport and metabolism	Probable fructose-bisphosphate aldolase 1, chloroplastic (Precursor) GN=FBA1 OS=Arabidopsis thaliana (Mouse-ear cress) PE=1 SV=2	Fructose-bisphosphate aldolase {ECO:0000256|RuleBase:RU003994} OS=Theobroma cacao (Cacao) PE=3 SV=1	Fructose-bisphosphate aldolase 1 [Theobroma cacao]
gene17848	263	366	429	116	136	34	9.80703	13.3054	15.0692	4.42717	5.23077	1.27794	1.45e-05	-1.87948	down	--	--	--	K18726|4.60632e-167|cit:102626751|uncharacterized LOC102626751; K18726 FAS-associated factor 2 (A)	[T]	Signal transduction mechanisms	--	Uncharacterized protein {ECO:0000313|EMBL:ESR58389.1} OS=Citrus clementina PE=4 SV=1	hypothetical protein CICLE_v10019779mg [Citrus clementina]
gene4745	32	64	42	7	6	9	3.7204	7.60685	4.92813	0.806546	0.727166	1.06043	0.00307421	-2.64479	down	--	--	--	--	--	--	--	Uncharacterized protein {ECO:0000313|EMBL:EXB37998.1} OS=Morus notabilis PE=4 SV=1	hypothetical protein L484_004788 [Morus notabilis]
gene24652	1343	1115	1564	192	342	204	43.7581	36.8265	51.6029	6.16875	12.562	7.74014	5.33e-18	-2.44028	down	--	--	Molecular Function: serine-type carboxypeptidase activity (GO:0004185);; Cellular Component: vacuole (GO:0005773);; Biological Process: proteolysis (GO:0006508);; Biological Process: microtubule nucleation (GO:0007020);;	K16297|0|vvi:100251399|serine carboxypeptidase-like 27; K16297 serine carboxypeptidase-like clade II [EC:3.4.16.-] (A)	[OE]	--	Serine carboxypeptidase-like 27 (Precursor) GN=SCPL27 OS=Arabidopsis thaliana (Mouse-ear cress) PE=2 SV=1	Carboxypeptidase {ECO:0000256|RuleBase:RU361156} OS=Vitis vinifera (Grape) PE=3 SV=1	PREDICTED: serine carboxypeptidase-like 27 [Vitis vinifera]
gene8808	1052	1277	1577	381	519	346	65.9538	79.3143	98.0581	23.0045	31.1298	21.7273	7.42e-08	-1.64245	down	--	--	Molecular Function: calcium ion binding (GO:0005509);; Biological Process: pentose-phosphate shunt (GO:0006098);; Biological Process: rRNA processing (GO:0006364);; Cellular Component: chloroplast thylakoid lumen (GO:0009543);; Cellular Component: photosystem II oxygen evolving complex (GO:0009654);; Biological Process: plastid organization (GO:0009657);; Biological Process: stomatal complex morp…	K02717|1.12524e-126|pper:PRUPE_ppa010690mg|hypothetical protein; K02717 photosystem II oxygen-evolving enhancer protein 2 (A)	--	--	PsbP-like protein 1, chloroplastic (Precursor) GN=PPL1 OS=Arabidopsis thaliana (Mouse-ear cress) PE=1 SV=1	Uncharacterized protein {ECO:0000313|EMBL:EMJ19484.1} OS=Prunus persica (Peach) PE=4 SV=1	hypothetical protein PRUPE_ppa010690mg [Prunus persica]
gene5405	3614	3500	3003	1587	1349	1111	239.89	233.611	186.311	104.01	91.358	69.7534	5.79e-09	-1.31577	down	--	--	--	--	--	--	--	Uncharacterized protein {ECO:0000313|EMBL:EMJ08550.1} OS=Prunus persica (Peach) PE=4 SV=1	PREDICTED: uncharacterized protein LOC103321768 isoform X1 [Prunus mume]
gene7195	265	177	157	48	51	77	8.01972	5.65394	7.27468	2.45073	1.97576	3.86799	0.000171581	-1.76277	down	[S]	Function unknown	--	--	[T]	Signal transduction mechanisms	Putative disease resistance RPP13-like protein 1 GN=RPPL1 OS=Arabidopsis thaliana (Mouse-ear cress) PE=3 SV=1	Putative uncharacterized protein {ECO:0000313|EMBL:CAN80064.1} OS=Vitis vinifera (Grape) PE=4 SV=1	hypothetical protein VITISV_035224 [Vitis vinifera]
gene12075	436	605	676	256	315	163	9.62793	13.4356	14.6356	5.73663	7.10994	3.54708	0.000414111	-1.21948	down	[G]	Carbohydrate transport and metabolism	Molecular Function: alpha-mannosidase activity (GO:0004559);; Biological Process: mannose metabolic process (GO:0006013);; Molecular Function: zinc ion binding (GO:0008270);; Molecular Function: carbohydrate binding (GO:0030246);;	K01191|0|pper:PRUPE_ppa000755mg|hypothetical protein; K01191 alpha-mannosidase [EC:3.2.1.24] (A)	[G]	Carbohydrate transport and metabolism	Alpha-mannosidase, light subunit {ECO:0000303|PubMed:24221485} OS=Canavalia ensiformis (Jack bean) PE=1 SV=1	Alpha-mannosidase {ECO:0000256|RuleBase:RU361199} OS=Prunus persica (Peach) PE=3 SV=1	PREDICTED: lysosomal alpha-mannosidase-like isoform X2 [Prunus mume]
gene1117	1937	2781	1200	411	635	317	158.103	230.1	97.0323	33.5965	52.4975	25.9222	0.00178783	-2.11227	down	--	--	--	K09286|4.49132e-70|pop:POPTR_0001s15400g|Ethylene responsive element binding factor 5 family protein; K09286 EREBP-like factor (A)	--	--	Ethylene-responsive transcription factor 5 GN=MQL5_9 OS=Arabidopsis thaliana (Mouse-ear cress) PE=2 SV=1	Ethylene-responsive transcription factor 5 {ECO:0000313|EMBL:EXC02051.1} OS=Morus notabilis PE=4 SV=1	Ethylene-responsive transcription factor 5 [Morus notabilis]
gene7767	775	1090	1416	304	278	278	21.8546	30.8515	40.2546	8.57855	7.8885	7.91049	1.98e-05	-1.92616	down	--	--	Biological Process: carbohydrate metabolic process (GO:0005975);; Molecular Function: beta-glucosidase activity (GO:0008422);; Cellular Component: plant-type cell wall (GO:0009505);; Cellular Component: chloroplast (GO:0009507);; Cellular Component: apoplast (GO:0048046);;	--	--	--	Probable beta-D-xylosidase 7 (Precursor) GN=BXL7 OS=Arabidopsis thaliana (Mouse-ear cress) PE=2 SV=2	Uncharacterized protein {ECO:0000313|EMBL:KDP20227.1} OS=Jatropha curcas (Barbados nut) PE=4 SV=1	hypothetical protein JCGZ_09859 [Jatropha curcas]
gene13071	3035	3190	3855	996	1361	970	732.458	789.846	938.968	236.805	328.947	234.182	1.25e-12	-1.59341	down	[J]	Translation, ribosomal structure and biogenesis	Molecular Function: structural constituent of ribosome (GO:0003735);; Cellular Component: ribosome (GO:0005840);; Biological Process: translation (GO:0006412);; Cellular Component: nucleoid (GO:0009295);; Cellular Component: chloroplast thylakoid membrane (GO:0009535);; Cellular Component: chloroplast stroma (GO:0009570);; Biological Process: defense response to bacterium (GO:0042742);;	K02935|3.54351e-47|fve:101297758|50S ribosomal protein L12, chloroplastic-like; K02935 large subunit ribosomal protein L7/L12 (A)	[J]	Translation, ribosomal structure and biogenesis	50S ribosomal protein L12-1, chloroplastic (Precursor) GN=RPL12A OS=Arabidopsis thaliana (Mouse-ear cress) PE=2 SV=1	Uncharacterized protein {ECO:0000313|EMBL:KDP42952.1} OS=Jatropha curcas (Barbados nut) PE=3 SV=1	hypothetical protein JCGZ_23894 [Jatropha curcas]
gene22207	3446	2997	3465	1556	990	1546	77.8548	67.0352	77.371	36.4002	22.9786	35.454	2.02e-08	-1.2707	down	--	--	Molecular Function: DNA binding (GO:0003677);; Molecular Function: chromatin binding (GO:0003682);;	--	[O]	Posttranslational modification, protein turnover, chaperones	Protein CCA1 GN=CCA1 OS=Arabidopsis thaliana (Mouse-ear cress) PE=1 SV=1	Lhy1 {ECO:0000313|EMBL:AEA50874.1} (Fragment) OS=Populus tremula (European aspen) PE=4 SV=1	lhy1 [Populus tremula]
gene15209	1522	1485	2144	242	264	173	42.5144	40.8892	58.1339	6.94335	7.86703	5.06535	2.43e-15	-2.917	down	--	--	--	--	--	--	Protein trichome birefringence-like 2 GN=TBL2 OS=Arabidopsis thaliana (Mouse-ear cress) PE=2 SV=1	Uncharacterized protein {ECO:0000313|EMBL:EMJ23181.1} OS=Prunus persica (Peach) PE=4 SV=1	PREDICTED: protein trichome birefringence-like 2 [Malus domestica]
gene16486	615	471	717	183	334	203	27.9819	21.2223	33.3929	7.79507	15.3833	9.72178	0.000102216	-1.31842	down	--	--	Molecular Function: binding (GO:0005488);;	--	--	--	Transcription factor UNE10 GN=F6N15.11 OS=Arabidopsis thaliana (Mouse-ear cress) PE=2 SV=1	Putative uncharacterized protein {ECO:0000313|EMBL:CCB43051.1} OS=Vitis vinifera (Grape) PE=4 SV=1	unnamed protein product [Vitis vinifera]
gene28632	9523	7863	7603	1111	2071	1052	472.808	388.895	378.312	56.6589	105.844	53.1796	2.62e-27	-2.55506	down	--	--	--	--	[K]	Transcription	Zinc finger protein CONSTANS-LIKE 16 GN=COL16 OS=Arabidopsis thaliana (Mouse-ear cress) PE=2 SV=2	Uncharacterized protein {ECO:0000313|EMBL:ERP52165.1} OS=Populus trichocarpa (Western balsam poplar) PE=4 SV=1	hypothetical protein POPTR_0015s06480g [Populus trichocarpa]
gene28231	59	168	192	8	5	7	33.6046	98.6719	110.241	4.4006	2.95496	4.01164	6.3e-05	-4.38361	down	--	--	Biological Process: lipid transport (GO:0006869);; Molecular Function: lipid binding (GO:0008289);;	--	--	--	Non-specific lipid-transfer protein 1 (Precursor) OS=Prunus dulcis (Almond) PE=3 SV=1	Non-specific lipid-transfer protein {ECO:0000256|RuleBase:RU000628} (Precursor) OS=Corylus avellana (European hazel) PE=2 SV=1	lipid transfer protein precursor [Corylus avellana]
gene26684	2254	2482	3112	1027	1256	717	78.5999	85.3684	105.599	36.7591	44.4472	25.3804	3.05e-07	-1.38092	down	--	--	--	--	--	--	Uncharacterized protein At1g04910 GN=At1g04910 OS=Arabidopsis thaliana (Mouse-ear cress) PE=2 SV=1	Uncharacterized protein {ECO:0000313|EMBL:EXC28839.1} OS=Morus notabilis PE=4 SV=1	hypothetical protein L484_004969 [Morus notabilis]
gene10793	116	192	201	69	58	33	8.29267	13.3592	13.6693	5.20825	4.28966	2.51641	0.00097046	-1.66274	down	--	--	--	--	--	--	Protein BRANCHLESS TRICHOME GN=BLT OS=Arabidopsis thaliana (Mouse-ear cress) PE=1 SV=1	Uncharacterized protein {ECO:0000313|EMBL:EMJ09967.1} OS=Prunus persica (Peach) PE=4 SV=1	hypothetical protein PRUPE_ppa022759mg [Prunus persica]
gene6587	136	166	267	96	47	22	16.1396	20.2745	32.6662	11.1805	5.60252	2.6269	0.00681548	-1.77783	down	--	--	Cellular Component: endoplasmic reticulum (GO:0005783);; Biological Process: response to wounding (GO:0009611);; Biological Process: response to fungus (GO:0009620);; Biological Process: jasmonic acid biosynthetic process (GO:0009695);; Biological Process: response to jasmonic acid (GO:0009753);; Biological Process: xylem and phloem pattern formation (GO:0010051);; Biological Process: glucuronoxy…	--	--	--	Probable galacturonosyltransferase-like 2 GN=GATL2 OS=Arabidopsis thaliana (Mouse-ear cress) PE=2 SV=1	Putative uncharacterized protein {ECO:0000313|EMBL:CCB44486.1} OS=Vitis vinifera (Grape) PE=4 SV=1	PREDICTED: probable galacturonosyltransferase-like 1 [Vitis vinifera]
gene30194	9208	8646	10479	2596	3841	3427	369.43	340.849	405.372	107.142	155.639	140.433	2.63e-10	-1.51709	down	[MG]	--	Biological Process: MAPK cascade (GO:0000165);; Molecular Function: RNA binding (GO:0003723);; Molecular Function: catalytic activity (GO:0003824);; Cellular Component: vacuole (GO:0005773);; Cellular Component: peroxisome (GO:0005777);; Cellular Component: ribosome (GO:0005840);; Biological Process: pentose-phosphate shunt (GO:0006098);; Biological Process: rRNA processing (GO:0006364);; Biologi…	--	--	--	Chloroplast stem-loop binding protein of 41 kDa b, chloroplastic (Precursor) GN=T31J12.6 OS=Arabidopsis thaliana (Mouse-ear cress) PE=1 SV=1	Uncharacterized protein {ECO:0000313|EMBL:KDP23362.1} OS=Jatropha curcas (Barbados nut) PE=4 SV=1	hypothetical protein JCGZ_23195 [Jatropha curcas]
gene6834	1252	1066	1390	245	287	231	53.1775	44.8242	57.569	10.7433	12.2453	9.76299	6.56e-20	-2.27511	down	--	--	Molecular Function: magnesium ion binding (GO:0000287);; Molecular Function: ATP binding (GO:0005524);; Cellular Component: cytoplasm (GO:0005737);; Biological Process: response to fungus (GO:0009620);; Biological Process: jasmonic acid biosynthetic process (GO:0009695);; Biological Process: response to jasmonic acid (GO:0009753);; Biological Process: phosphorylation (GO:0016310);; Biological Pro…	K00913|6.11046e-162|tcc:TCM_034615|Inositol 1,3,4-trisphosphate 5/6-kinase family protein isoform 1; K00913 inositol-1,3,4-trisphosphate 5/6-kinase / inositol-tetrakisphosphate 1-kinase [EC:2.7.1.159 2.7.1.134] (A)	--	--	Inositol-tetrakisphosphate 1-kinase 2 GN=ITPK2 OS=Arabidopsis thaliana (Mouse-ear cress) PE=2 SV=2	Inositol-tetrakisphosphate 1-kinase {ECO:0000256|PIRNR:PIRNR038186} OS=Theobroma cacao (Cacao) PE=3 SV=1	Inositol 1,3,4-trisphosphate 5/6-kinase family protein isoform 2 [Theobroma cacao]
gene641	505	447	633	37	91	24	31.0375	28.3317	38.7264	3.56773	5.48151	1.74876	1.65e-22	-3.3752	down	--	--	--	--	--	--	CRIB domain-containing protein RIC11 GN=RIC11 OS=Arabidopsis thaliana (Mouse-ear cress) PE=2 SV=1	Putative uncharacterized protein {ECO:0000313|EMBL:CBI23179.3} OS=Vitis vinifera (Grape) PE=4 SV=1	PREDICTED: CRIB domain-containing protein RIC10 [Vitis vinifera]
gene4737	1046	838	692	239	407	289	75.3139	62.7165	52.3673	16.617	29.5077	20.5613	5.9e-06	-1.45664	down	--	--	--	--	--	--	Transcription factor TCP9 GN=TCP9 OS=Arabidopsis thaliana (Mouse-ear cress) PE=2 SV=1	Uncharacterized protein {ECO:0000313|EMBL:EXC17784.1} OS=Morus notabilis PE=4 SV=1	hypothetical protein L484_023135 [Morus notabilis]
gene12143	106	184	202	14	34	8	3.93496	6.07023	6.07372	0.539478	1.20661	0.275603	1.27e-07	-3.12803	down	[RTKL]	--	Biological Process: cytokinesis by cell plate formation (GO:0000911);; Molecular Function: protein serine/threonine kinase activity (GO:0004674);; Molecular Function: ATP binding (GO:0005524);; Biological Process: protein phosphorylation (GO:0006468);; Biological Process: transmembrane receptor protein tyrosine kinase signaling pathway (GO:0007169);;	--	--	--	Probable inactive receptor kinase At5g67200 (Precursor) GN=At5g67200 OS=Arabidopsis thaliana (Mouse-ear cress) PE=1 SV=1	Leucine-rich repeat protein kinase family protein isoform 1 {ECO:0000313|EMBL:EOY14384.1} OS=Theobroma cacao (Cacao) PE=4 SV=1	Leucine-rich repeat protein kinase family protein isoform 1 [Theobroma cacao]
gene25240	202	361	448	36	58	42	9.78142	17.605	21.538	1.80369	3.01135	2.06371	1.47e-05	-2.88862	down	[I]	Lipid transport and metabolism	Molecular Function: nucleotide binding (GO:0000166);; Molecular Function: enoyl-[acyl-carrier-protein] reductase (NADH) activity (GO:0004318);; Molecular Function: copper ion binding (GO:0005507);; Cellular Component: fatty acid synthase complex (GO:0005835);; Biological Process: acetyl-CoA metabolic process (GO:0006084);; Biological Process: fatty acid biosynthetic process (GO:0006633);; Biologi…	K00208|0|pop:POPTR_0003s21820g|POPTRDRAFT_555276; ENOYL-ACP REDUCTASE 1 family protein; K00208 enoyl-[acyl-carrier protein] reductase I [EC:1.3.1.9 1.3.1.10] (A)	[R]	General function prediction only	Enoyl-[acyl-carrier-protein] reductase [NADH], chloroplastic (Precursor) GN=T6P5.19 OS=Arabidopsis thaliana (Mouse-ear cress) PE=1 SV=1	ENOYL-ACP REDUCTASE 1 family protein {ECO:0000313|EMBL:EEE79005.1} OS=Populus trichocarpa (Western balsam poplar) PE=4 SV=1	Enoyl-[acyl-carrier-protein] reductase [NADH], chloroplastic [Gossypium arboreum]
gene3561	313	413	412	2	15	5	22.2949	30.1728	30.3331	0.119	1.10434	0.300782	5.7e-34	-5.68694	down	--	--	Cellular Component: integral component of membrane (GO:0016021);;	--	[GE]	--	Probable sugar phosphate/phosphate translocator At3g11320 GN=At3g11320 OS=Arabidopsis thaliana (Mouse-ear cress) PE=2 SV=1	Uncharacterized protein {ECO:0000313|EMBL:KCW65629.1} OS=Eucalyptus grandis (Flooded gum) PE=4 SV=1	PREDICTED: probable sugar phosphate/phosphate translocator At3g11320 [Prunus mume]
gene15402	29763	26771	33392	11146	16603	14284	1350.55	1222.63	1495.76	513.223	758.972	661.144	0.000292002	-1.09197	down	--	--	Molecular Function: ATP binding (GO:0005524);;	--	[O]	Posttranslational modification, protein turnover, chaperones	Ribulose bisphosphate carboxylase/oxygenase activase 1, chloroplastic (Precursor) GN=RCA1 OS=Larrea tridentata (Creosote bush) PE=1 SV=1	Putative uncharacterized protein {ECO:0000313|EMBL:CBI16088.3} OS=Vitis vinifera (Grape) PE=4 SV=1	PREDICTED: ribulose bisphosphate carboxylase/oxygenase activase, chloroplastic isoform X1 [Vitis vinifera]
gene17679	1341	1617	2273	610	538	276	30.5956	38.253	52.3412	15.7196	12.3796	7.25442	2.75e-05	-1.87001	down	--	--	Molecular Function: phospholipid binding (GO:0005543);; Molecular Function: oxysterol binding (GO:0008142);; Biological Process: steroid metabolic process (GO:0008202);;	--	[I]	Lipid transport and metabolism	Oxysterol-binding protein-related protein 1D GN=ORP1D OS=Arabidopsis thaliana (Mouse-ear cress) PE=2 SV=1	Uncharacterized protein {ECO:0000313|EMBL:EMJ26461.1} OS=Prunus persica (Peach) PE=4 SV=1	hypothetical protein PRUPE_ppa001529mg [Prunus persica]
gene7057	33	79	80	2	9	9	3.83639	9.14498	8.99406	0.239353	1.0528	1.09675	9.21e-05	-3.2595	down	--	--	Molecular Function: DNA binding (GO:0003677);; Molecular Function: sequence-specific DNA binding transcription factor activity (GO:0003700);; Biological Process: DNA-dependent DNA replication (GO:0006261);; Biological Process: regulation of transcription, DNA-templated (GO:0006355);;	--	[R]	General function prediction only	High mobility group B protein 7 GN=K19M13.4 OS=Arabidopsis thaliana (Mouse-ear cress) PE=1 SV=1	Putative uncharacterized protein {ECO:0000313|EMBL:CAN61363.1} OS=Vitis vinifera (Grape) PE=4 SV=1	PREDICTED: high mobility group B protein 7-like [Cucumis sativus]
gene24625	404	625	682	148	164	94	6.63686	10.1386	10.761	2.49173	2.71647	1.60255	5.65e-07	-2.06882	down	[Z]	Cytoskeleton	Molecular Function: microtubule motor activity (GO:0003777);; Molecular Function: ATP binding (GO:0005524);; Cellular Component: kinesin complex (GO:0005871);; Cellular Component: microtubule (GO:0005874);; Biological Process: microtubule-based movement (GO:0007018);; Molecular Function: microtubule binding (GO:0008017);; Cellular Component: integral component of membrane (GO:0016021);;	K10406|0|vvi:100256435|uncharacterized LOC100256435; K10406 kinesin family member C2/C3 (A)	[Z]	Cytoskeleton	Kinesin KP1 GN=KP1 OS=Arabidopsis thaliana (Mouse-ear cress) PE=1 SV=2	Kinesin-like protein {ECO:0000256|RuleBase:RU000394} OS=Vitis vinifera (Grape) PE=3 SV=1	PREDICTED: uncharacterized protein LOC100256435 [Vitis vinifera]
gene14643	775	879	909	258	296	131	25.5362	29.4799	28.6242	7.88616	9.27814	3.96867	1.36e-12	-1.89671	down	[S]	Function unknown	--	K10532|6.61819e-178|rcu:RCOM_1438950|hypothetical protein; K10532 heparan-alpha-glucosaminide N-acetyltransferase [EC:2.3.1.78] (A)	[S]	Function unknown	--	Putative uncharacterized protein {ECO:0000313|EMBL:EEF50159.1} OS=Ricinus communis (Castor bean) PE=4 SV=1	conserved hypothetical protein [Ricinus communis]
gene5034	405	570	594	230	238	193	10.7153	14.4658	15.0211	6.23935	6.25428	5.4941	4.93e-05	-1.24132	down	--	--	Molecular Function: organic cyclic compound binding (GO:0097159);; Molecular Function: heterocyclic compound binding (GO:1901363);;	--	--	--	Zinc finger CCCH domain-containing protein 55 GN=At5g12440 OS=Arabidopsis thaliana (Mouse-ear cress) PE=2 SV=3	Uncharacterized protein {ECO:0000313|EMBL:EMJ12564.1} OS=Prunus persica (Peach) PE=4 SV=1	PREDICTED: zinc finger CCCH domain-containing protein 55-like isoform X1 [Prunus mume]
gene17498	8370	6157	6339	1680	2623	2580	239.139	178.548	183.431	48.2615	76.0443	75.2666	2.79e-09	-1.59523	down	[Q]	Secondary metabolites biosynthesis, transport and catabolism	Molecular Function: copper ion binding (GO:0005507);; Molecular Function: primary amine oxidase activity (GO:0008131);; Biological Process: amine metabolic process (GO:0009308);; Molecular Function: quinone binding (GO:0048038);; Biological Process: oxidation-reduction process (GO:0055114);;	K00276|0|pop:POPTR_0001s07870g|hypothetical protein; K00276 primary-amine oxidase [EC:1.4.3.21] (A)	[Q]	Secondary metabolites biosynthesis, transport and catabolism	Primary amine oxidase (Precursor) GN=At1g62810 OS=Arabidopsis thaliana (Mouse-ear cress) PE=2 SV=1	Amine oxidase {ECO:0000256|RuleBase:RU000672} OS=Populus trichocarpa (Western balsam poplar) PE=3 SV=2	hypothetical protein POPTR_0001s07870g [Populus trichocarpa]
gene23622	3	32	18	0	0	0	1.29414	13.8211	7.61072	0	0	0	0.00825948	#NAME?	down	--	--	Molecular Function: oxidoreductase activity (GO:0016491);;	--	--	--	--	Putative uncharacterized protein {ECO:0000313|EMBL:EEF27816.1} OS=Ricinus communis (Castor bean) PE=4 SV=1	conserved hypothetical protein [Ricinus communis]
gene19730	724	438	580	258	272	172	35.7184	21.8336	28.8709	12.905	13.6828	8.66541	0.000335908	-1.30467	down	--	--	Molecular Function: ATP binding (GO:0005524);; Molecular Function: nucleoside-triphosphatase activity (GO:0017111);;	--	[O]	Posttranslational modification, protein turnover, chaperones	26S protease regulatory subunit 6B homolog OS=Solanum tuberosum (Potato) PE=1 SV=1	ATP binding protein {ECO:0000313|EMBL:AFP55581.1} OS=Rosa rugosa (Rugosa rose) PE=4 SV=1	PREDICTED: probable mitochondrial chaperone bcs1 [Prunus mume]
gene29085	812	885	969	346	497	374	39.7002	42.1599	45.5834	17.6784	24.607	18.6779	1.63e-05	-1.12579	down	--	--	Cellular Component: chloroplast (GO:0009507);;	--	--	--	--	Uncharacterized protein {ECO:0000313|EMBL:EMJ23698.1} OS=Prunus persica (Peach) PE=4 SV=1	hypothetical protein PRUPE_ppa008268mg [Prunus persica]
Betula_platyphylla_newGene_2285	153	197	209	60	63	57	21.9983	28.042	28.8365	8.74011	9.06726	8.3451	0.000710273	-1.62932	down	--	--	Cellular Component: peroxisome (GO:0005777);; Biological Process: tryptophan catabolic process (GO:0006569);; Biological Process: inflammatory response (GO:0006954);; Biological Process: indoleacetic acid biosynthetic process (GO:0009684);; Biological Process: response to other organism (GO:0051707);;	K07253|1.01918e-58|rcu:RCOM_0848460|light-inducible protein atls1, putative; K07253 phenylpyruvate tautomerase [EC:5.3.2.1] (A)	--	--	--	--	PREDICTED: macrophage migration inhibitory factor homolog [Eucalyptus grandis]
gene21029	1682	1370	2098	246	371	183	172.447	132.807	199.585	24.9651	36.285	18.2084	1.49e-13	-2.67993	down	[R]	General function prediction only	--	--	[R]	General function prediction only	Haloacid dehalogenase-like hydrolase domain-containing protein Sgpp GN=SGPP OS=Arabidopsis thaliana (Mouse-ear cress) PE=1 SV=2	Uncharacterized protein {ECO:0000313|EMBL:ERP52890.1} OS=Populus trichocarpa (Western balsam poplar) PE=4 SV=1	PREDICTED: haloacid dehalogenase-like hydrolase domain-containing protein Sgpp [Prunus mume]
gene14305	17067	16430	9515	5070	6795	3456	1580.25	1543.5	877.026	481.494	632.277	329.219	0.00118467	-1.48286	down	--	--	Cellular Component: cell wall (GO:0005618);; Biological Process: cellular glucan metabolic process (GO:0006073);; Biological Process: response to water deprivation (GO:0009414);; Molecular Function: xyloglucan:xyloglucosyl transferase activity (GO:0016762);; Molecular Function: xyloglucan-specific endo-beta-1,4-glucanase activity (GO:0033946);; Cellular Component: apoplast (GO:0048046);;	K08235|0|pxb:103945749|probable xyloglucan endotransglucosylase/hydrolase protein 6; K08235 xyloglucan:xyloglucosyl transferase [EC:2.4.1.207] (A)	--	--	Probable xyloglucan endotransglucosylase/hydrolase protein 6 (Precursor) GN=MPA24.8 OS=Arabidopsis thaliana (Mouse-ear cress) PE=2 SV=2	Xyloglucan endotransglucosylase/hydrolase {ECO:0000256|RuleBase:RU361120} OS=Jatropha curcas (Barbados nut) PE=3 SV=1	hypothetical protein JCGZ_12592 [Jatropha curcas]
Betula_platyphylla_newGene_1837	151	140	208	17	37	10	9.06997	8.19566	11.3043	0.741719	1.76883	0.602243	7.42e-08	-2.95569	down	--	--	--	--	--	--	Pollen-specific protein SF21 GN=SF21 OS=Helianthus annuus (Common sunflower) PE=2 SV=1	--	PREDICTED: pollen-specific protein SF21 [Vitis vinifera]
gene1210	487	576	518	82	305	67	24.8789	29.7385	26.3879	4.27919	15.657	3.51946	8.5e-06	-1.79315	down	[G]	Carbohydrate transport and metabolism	Biological Process: glucose metabolic process (GO:0006006);; Molecular Function: oxidoreductase activity, acting on the aldehyde or oxo group of donors, NAD or NADP as acceptor (GO:0016620);; Molecular Function: NADP binding (GO:0050661);; Molecular Function: NAD binding (GO:0051287);; Biological Process: oxidation-reduction process (GO:0055114);;	K00134|3.51384e-155|mdm:103403121|glyceraldehyde-3-phosphate dehydrogenase, cytosolic; K00134 glyceraldehyde 3-phosphate dehydrogenase [EC:1.2.1.12] (A)	[G]	Carbohydrate transport and metabolism	Glyceraldehyde-3-phosphate dehydrogenase, cytosolic GN=GAPC OS=Magnolia liliiflora (Mulan magnolia) PE=2 SV=1	Glyceraldehyde-3-phosphate dehydrogenase {ECO:0000256|RuleBase:RU361160} OS=Eucalyptus grandis (Flooded gum) PE=3 SV=1	Glyceraldehyde-3-phosphate dehydrogenase [Gossypium arboreum]
gene5815	1332	1398	1894	490	468	446	21.5973	22.2458	29.7703	8.19277	7.69226	7.44552	1.97e-09	-1.71393	down	[Z]	Cytoskeleton	--	K11498|0|cic:CICLE_v10027716mg|hypothetical protein; K11498 centromeric protein E (A)	[Z]	Cytoskeleton	Kinesin-like protein NACK1 GN=NACK1 OS=Nicotiana tabacum (Common tobacco) PE=1 SV=1	Kinesin-like protein {ECO:0000256|RuleBase:RU000394} OS=Citrus clementina PE=3 SV=1	hypothetical protein CICLE_v10027716mg [Citrus clementina]
gene20984	82	68	114	10	3	0	12.2203	10.1739	17.2919	1.52531	0.535382	0	3.24e-08	-4.33397	down	--	--	--	--	--	--	Major allergen Pru ar 1 OS=Prunus armeniaca (Apricot) PE=1 SV=1	Putative uncharacterized protein {ECO:0000313|EMBL:CCB48008.1} OS=Vitis vinifera (Grape) PE=4 SV=1	PREDICTED: major allergen Pru ar 1 [Vitis vinifera]
gene4239	1465	1598	2058	322	611	279	105.249	104.547	129.06	13.4625	34.8039	15.2382	1e-10	-2.07266	down	--	--	Molecular Function: calcium ion binding (GO:0005509);; Cellular Component: chloroplast thylakoid membrane (GO:0009535);; Cellular Component: chloroplast thylakoid lumen (GO:0009543);; Cellular Component: photosystem II oxygen evolving complex (GO:0009654);; Biological Process: photosynthesis (GO:0015979);; Cellular Component: extrinsic component of membrane (GO:0019898);;	K02717|3.90505e-116|tcc:TCM_042895|PsbP-like protein 2; K02717 photosystem II oxygen-evolving enhancer protein 2 (A)	--	--	PsbP-like protein 2, chloroplastic (Precursor) GN=F12L6.13 OS=Arabidopsis thaliana (Mouse-ear cress) PE=1 SV=2	PsbP-like protein 2 {ECO:0000313|EMBL:EOY18302.1} OS=Theobroma cacao (Cacao) PE=4 SV=1	PsbP-like protein 2 [Theobroma cacao]
gene8140	2756	2352	4429	211	354	50	194.367	167.585	318.779	14.5944	25.6156	3.67215	5.35e-09	-3.94664	down	--	--	Molecular Function: transporter activity (GO:0005215);; Biological Process: transport (GO:0006810);; Cellular Component: integral component of membrane (GO:0016021);;	K09866|4.57531e-122|pmum:103334976|aquaporin-like; K09866 aquaporin-4 (A)	[G]	Carbohydrate transport and metabolism	Aquaporin TIP1-2, N-terminally processed GN=MFE16.17 OS=Arabidopsis thaliana (Mouse-ear cress) PE=1 SV=2	Aquaporin protein 23 {ECO:0000313|EMBL:AHC32017.1} OS=Camellia sinensis (Tea) PE=2 SV=1	aquaporin protein 23 [Camellia sinensis]
gene15940	66	78	118	20	19	7	3.96226	4.67941	7.03069	1.20766	1.17072	0.452652	0.00031717	-2.50226	down	--	--	Molecular Function: transferase activity, transferring glycosyl groups (GO:0016757);;	--	[GC]	--	Anthocyanidin 5,3-O-glucosyltransferase GN=RhGT1 OS=Rosa hybrid cultivar PE=2 SV=1	Putative uncharacterized protein {ECO:0000313|EMBL:CBI22736.3} OS=Vitis vinifera (Grape) PE=3 SV=1	PREDICTED: anthocyanidin 5,3-O-glucosyltransferase [Vitis vinifera]
gene25441	46	80	85	28	22	6	4.45404	7.63954	8.12376	2.73097	2.14281	0.646995	0.00993808	-1.90571	down	--	--	Biological Process: single-organism cellular process (GO:0044763);;	--	--	--	--	Uncharacterized protein {ECO:0000313|EMBL:EOY02233.1} OS=Theobroma cacao (Cacao) PE=4 SV=1	Uncharacterized protein TCM_011920 [Theobroma cacao]
gene14280	1571	901	1731	220	293	136	86.3907	50.8663	96.9499	11.789	15.5333	7.40143	8.16e-07	-2.68819	down	--	--	Biological Process: metabolic process (GO:0008152);;	--	[I]	Lipid transport and metabolism	Patatin-like protein 7 GN=PLP7 OS=Arabidopsis thaliana (Mouse-ear cress) PE=2 SV=1	Patatin {ECO:0000256|RuleBase:RU361262} OS=Jatropha curcas (Barbados nut) PE=3 SV=1	hypothetical protein JCGZ_15549 [Jatropha curcas]
gene11334	819	803	1081	333	450	442	26.1729	23.4784	30.2575	10.2052	13.5072	13.3119	1.27e-05	-1.13673	down	[R]	General function prediction only	Biological Process: metabolic process (GO:0008152);; Biological Process: response to nitrate (GO:0010167);; Biological Process: nitrate transport (GO:0015706);; Molecular Function: hydrolase activity (GO:0016787);;	K18551|1.59447e-154|tcc:TCM_004969|Haloacid dehalogenase-like hydrolase superfamily protein; K18551 pyrimidine and pyridine-specific 5'-nucleotidase [EC:3.1.3.-] (A)	[R]	General function prediction only	--	Haloacid dehalogenase-like hydrolase superfamily protein {ECO:0000313|EMBL:EOX95486.1} OS=Theobroma cacao (Cacao) PE=4 SV=1	Haloacid dehalogenase-like hydrolase superfamily protein [Theobroma cacao]
gene26342	191	104	89	12	8	23	13.159	7.14273	6.08136	0.843252	0.559388	1.63358	0.000134935	-3.15545	down	--	--	--	K01285|4.14179e-151|cmo:103497994|lysosomal Pro-X carboxypeptidase; K01285 lysosomal Pro-X carboxypeptidase [EC:3.4.16.2] (A)	[OR]	--	Probable serine protease EDA2 (Precursor) GN=EDA2 OS=Arabidopsis thaliana (Mouse-ear cress) PE=2 SV=2	Lysosomal Pro-X carboxypeptidase {ECO:0000313|EMBL:EXB81591.1} OS=Morus notabilis PE=4 SV=1	Lysosomal Pro-X carboxypeptidase [Morus notabilis]
gene2835	963	990	846	459	468	358	59.135	61.9513	50.127	30.4528	31.7965	21.9829	1.5e-05	-1.11719	down	--	--	--	--	--	--	--	Uncharacterized protein isoform 1 {ECO:0000313|EMBL:EOY20624.1} OS=Theobroma cacao (Cacao) PE=4 SV=1	Uncharacterized protein isoform 1 [Theobroma cacao]
gene18657	3209	2852	3334	589	1429	387	152.769	139.333	158.789	28.5125	67.6295	19.1784	1.13e-11	-1.95881	down	--	--	Cellular Component: vacuole (GO:0005773);;	--	[MW]	--	Fasciclin-like arabinogalactan protein 17 (Precursor) GN=FLA17 OS=Arabidopsis thaliana (Mouse-ear cress) PE=2 SV=1	Putative uncharacterized protein {ECO:0000313|EMBL:EEF38304.1} OS=Ricinus communis (Castor bean) PE=4 SV=1	conserved hypothetical protein [Ricinus communis]
gene16018	223	195	201	71	74	62	5.97684	5.06437	5.11102	2.00845	2.0329	1.74853	0.000568528	-1.57452	down	--	--	Cellular Component: microtubule (GO:0005874);; Biological Process: cytoskeleton organization (GO:0007010);; Molecular Function: microtubule binding (GO:0008017);; Biological Process: plant-type cell wall biogenesis (GO:0009832);; Biological Process: xylem and phloem pattern formation (GO:0010051);; Biological Process: glucuronoxylan metabolic process (GO:0010413);; Biological Process: xylan biosy…	--	--	--	Microtubule-associated protein 70-5 OS=Arabidopsis thaliana (Mouse-ear cress) PE=1 SV=1	Microtubule-associated proteins 70-5 isoform 1 {ECO:0000313|EMBL:EOY28966.1} OS=Theobroma cacao (Cacao) PE=4 SV=1	PREDICTED: microtubule-associated protein 70-5 [Populus euphratica]
gene21164	379	292	229	106	187	116	14.1355	9.83697	7.79588	3.75578	6.50909	4.0957	0.00456833	-1.1321	down	[R]	General function prediction only	Molecular Function: acid phosphatase activity (GO:0003993);; Molecular Function: protein serine/threonine phosphatase activity (GO:0004722);; Molecular Function: metal ion binding (GO:0046872);;	--	[G]	Carbohydrate transport and metabolism	Purple acid phosphatase 23 (Precursor) GN=F18A5.90 OS=Arabidopsis thaliana (Mouse-ear cress) PE=1 SV=2	Purple acid phosphatase {ECO:0000256|RuleBase:RU361203} OS=Prunus persica (Peach) PE=3 SV=1	PREDICTED: purple acid phosphatase 23 [Prunus mume]
gene28084	6645	5707	6186	2020	3008	1891	331.434	292.686	322.886	97.8306	150.445	93.2838	1.23e-09	-1.41588	down	--	--	Biological Process: cellular process (GO:0009987);;	--	[K]	Transcription	Zinc finger protein CONSTANS-LIKE 5 GN=COL5 OS=Arabidopsis thaliana (Mouse-ear cress) PE=2 SV=2	Zinc finger protein {ECO:0000313|EMBL:KGN65418.1} OS=Cucumis sativus (Cucumber) PE=4 SV=1	PREDICTED: zinc finger protein CONSTANS-LIKE 5-like [Cucumis sativus]
gene7629	1012	808	896	322	401	355	113.718	91.8895	100.694	38.8353	47.5067	40.1201	3.11e-07	-1.32771	down	--	--	--	--	--	--	Protein AIG2 GN=AIG2 OS=Arabidopsis thaliana (Mouse-ear cress) PE=2 SV=1	Uncharacterized protein {ECO:0000313|EMBL:EMJ27138.1} OS=Prunus persica (Peach) PE=4 SV=1	hypothetical protein PRUPE_ppa012252mg [Prunus persica]
gene22686	213	297	380	70	104	103	21.767	29.7356	36.4074	6.63528	9.34072	10.253	9.37e-05	-1.67908	down	--	--	Cellular Component: plasma membrane (GO:0005886);; Biological Process: purine nucleobase transport (GO:0006863);; Molecular Function: organic anion transmembrane transporter activity (GO:0008514);; Biological Process: organic anion transport (GO:0015711);; Cellular Component: integral component of membrane (GO:0016021);;	--	[GE]	--	Probable sugar phosphate/phosphate translocator At3g10290 GN=At3g10290 OS=Arabidopsis thaliana (Mouse-ear cress) PE=3 SV=1	Uncharacterized protein {ECO:0000313|EMBL:EMJ03534.1} OS=Prunus persica (Peach) PE=4 SV=1	PREDICTED: probable sugar phosphate/phosphate translocator At5g04160 [Prunus mume]
gene24019	1140	825	1171	236	447	231	45.2378	32.1096	45.1643	9.60077	17.7093	9.26498	2.37e-08	-1.77245	down	[T]	Signal transduction mechanisms	Molecular Function: hydrolase activity (GO:0016787);;	K14803|7.83998e-153|rcu:RCOM_0510070|protein phosphatase 2c, putative (EC:3.1.3.16); K14803 protein phosphatase 2C homolog 2/3 [EC:3.1.3.16] (A)	[T]	Signal transduction mechanisms	Probable protein phosphatase 2C 27 OS=Oryza sativa subsp. japonica (Rice) PE=2 SV=1	Protein phosphatase 2c, putative {ECO:0000313|EMBL:EEF29880.1} OS=Ricinus communis (Castor bean) PE=3 SV=1	protein phosphatase 2c, putative [Ricinus communis]
Betula_platyphylla_newGene_28	17	52	48	5	5	10	0.46933	1.38656	1.26387	0.138159	0.145772	0.279232	0.00721034	-2.54516	down	--	--	--	--	--	--	--	--	PREDICTED: uncharacterized protein LOC100785239 [Glycine max]
gene9086	692	942	1009	176	242	99	40.6448	56.6866	56.6028	11.4289	15.1797	5.68688	7.29e-13	-2.34709	down	--	--	Molecular Function: NAD+ ADP-ribosyltransferase activity (GO:0003950);; Molecular Function: metal ion binding (GO:0046872);;	--	--	--	--	C2H2-like zinc finger protein {ECO:0000313|EMBL:EOY16207.1} OS=Theobroma cacao (Cacao) PE=4 SV=1	C2H2-like zinc finger protein [Theobroma cacao]
gene2449	29	164	71	3	0	1	3.19403	10.681	5.18846	0.459639	0.134465	0.154283	0.00337584	-6.03781	down	--	--	Molecular Function: O-methyltransferase activity (GO:0008171);; Biological Process: phenylpropanoid biosynthetic process (GO:0009699);; Biological Process: methylation (GO:0032259);; Molecular Function: protein dimerization activity (GO:0046983);;	K13066|2.07229e-96|vvi:100260649|caffeic acid 3-O-methyltransferase-like; K13066 caffeic acid 3-O-methyltransferase [EC:2.1.1.68] (A)	[R]	General function prediction only	Caffeic acid 3-O-methyltransferase GN=COMT1 OS=Prunus dulcis (Almond) PE=2 SV=1	Putative uncharacterized protein {ECO:0000313|EMBL:CBI18183.3} OS=Vitis vinifera (Grape) PE=4 SV=1	PREDICTED: caffeic acid 3-O-methyltransferase-like [Vitis vinifera]
gene29624	173	344	421	85	53	29	12.1802	24.5845	30.3733	5.89002	3.71105	2.07701	0.000580607	-2.48234	down	--	--	Biological Process: cell wall macromolecule catabolic process (GO:0016998);; Cellular Component: anchored component of plasma membrane (GO:0046658);;	--	--	--	LysM domain-containing GPI-anchored protein 1 (Precursor) GN=LYM1 OS=Arabidopsis thaliana (Mouse-ear cress) PE=1 SV=1	LysM domain-containing GPI-anchored protein 1 {ECO:0000313|EMBL:EXB44375.1} OS=Morus notabilis PE=4 SV=1	PREDICTED: lysM domain-containing GPI-anchored protein 1 [Prunus mume]
gene12637	33	21	18	3	3	1	1.31468	0.839251	0.712841	0.122654	0.144831	0.0412684	0.00526455	-3.35495	down	[Q]	Secondary metabolites biosynthesis, transport and catabolism	Molecular Function: iron ion binding (GO:0005506);; Molecular Function: electron carrier activity (GO:0009055);; Molecular Function: heme binding (GO:0020037);; Molecular Function: taxane 13-alpha-hydroxylase activity (GO:0050598);; Biological Process: oxidation-reduction process (GO:0055114);;	--	[QI]	--	Beta-amyrin 28-oxidase OS=Panax ginseng (Korean ginseng) PE=2 SV=1	Cytochrome P450 716B1 {ECO:0000313|EMBL:EOY25599.1} OS=Theobroma cacao (Cacao) PE=3 SV=1	Cytochrome P450 716B1 [Theobroma cacao]
gene13638	392	519	538	217	249	143	17.9235	23.5177	24.2407	10.0325	11.4021	6.67256	7.55e-05	-1.24412	down	[C]	Energy production and conversion	Biological Process: metabolic process (GO:0008152);; Molecular Function: transferase activity, transferring acyl groups (GO:0016746);;	K00658|0|cit:102630813|dihydrolipoyllysine-residue succinyltransferase component of 2-oxoglutarate dehydrogenase complex 1, mitochondrial-like; K00658 2-oxoglutarate dehydrogenase E2 component (dihydrolipoamide succinyltransferase) [EC:2.3.1.61] (A)	[C]	Energy production and conversion	Dihydrolipoyllysine-residue succinyltransferase component of 2-oxoglutarate dehydrogenase complex 1, mitochondrial (Precursor) GN=At5g55070 OS=Arabidopsis thaliana (Mouse-ear cress) PE=2 SV=1	Dihydrolipoyllysine-residue succinyltransferase component of 2-oxoglutarate dehydrogenase complex {ECO:0000313|EMBL:EOY28744.1} OS=Theobroma cacao (Cacao) PE=3 SV=1	PREDICTED: dihydrolipoyllysine-residue succinyltransferase component of 2-oxoglutarate dehydrogenase complex 2, mitochondrial-like [Nelumbo nucifera]
gene4812	980	1114	2282	103	154	17	191.299	224.073	455.869	19.7316	29.8112	3.36304	6.72e-05	-3.98885	down	--	--	Molecular Function: pectinesterase activity (GO:0030599);; Biological Process: negative regulation of catalytic activity (GO:0043086);; Molecular Function: pectinesterase inhibitor activity (GO:0046910);;	--	--	--	21 kDa protein (Precursor) OS=Daucus carota (Wild carrot) PE=2 SV=1	Plant invertase/pectin methylesterase inhibitor superfamily protein {ECO:0000313|EMBL:EOY30179.1} OS=Theobroma cacao (Cacao) PE=4 SV=1	Plant invertase/pectin methylesterase inhibitor superfamily protein [Theobroma cacao]
gene29948	389	265	305	20	42	4	77.8238	53.2023	59.6015	4.12646	8.56026	0.829985	8.18e-19	-3.85273	down	--	--	--	--	--	--	--	Uncharacterized protein {ECO:0000313|EMBL:EOY17225.1} OS=Theobroma cacao (Cacao) PE=4 SV=1	Uncharacterized protein TCM_036379 [Theobroma cacao]
gene14544	482	309	338	97	114	43	14.0728	9.10316	9.82929	2.94315	3.2864	1.27897	2.93e-07	-2.14485	down	--	--	Biological Process: maltose metabolic process (GO:0000023);; Molecular Function: ferric-chelate reductase activity (GO:0000293);; Molecular Function: iron ion binding (GO:0005506);; Cellular Component: mitochondrion (GO:0005739);; Molecular Function: electron carrier activity (GO:0009055);; Cellular Component: integral component of membrane (GO:0016021);; Biological Process: sterol biosynthetic p…	--	[PQ]	--	Ferric reduction oxidase 8, mitochondrial (Precursor) GN=FRO8 OS=Arabidopsis thaliana (Mouse-ear cress) PE=2 SV=1	Uncharacterized protein {ECO:0000313|EMBL:KDP31036.1} OS=Jatropha curcas (Barbados nut) PE=4 SV=1	PREDICTED: ferric reduction oxidase 8, mitochondrial [Populus euphratica]
gene8	589	608	735	206	184	114	14.3765	14.9669	17.8348	5.1863	4.64104	2.86602	3.53e-11	-1.93188	down	--	--	--	--	--	--	Protein LONGIFOLIA 1 GN=T20K14.190 OS=Arabidopsis thaliana (Mouse-ear cress) PE=1 SV=1	Serine/arginine repetitive matrix protein 2 isoform 1 {ECO:0000313|EMBL:EOX94610.1} OS=Theobroma cacao (Cacao) PE=4 SV=1	Serine/arginine repetitive matrix protein 2 isoform 1 [Theobroma cacao]
gene169	2066	1964	2815	920	1354	1110	218.2	207.812	286.134	98.9465	143.648	116.931	0.000478492	-1.0109	down	--	--	--	--	--	--	--	Uncharacterized protein {ECO:0000313|EMBL:KDP40568.1} OS=Jatropha curcas (Barbados nut) PE=4 SV=1	hypothetical protein JCGZ_24567 [Jatropha curcas]
gene10045	1496	1390	1818	622	535	359	83.99	77.1247	98.6261	35.413	30.1469	20.4292	4.07e-12	-1.62697	down	--	--	Molecular Function: transcription regulatory region sequence-specific DNA binding (GO:0000976);; Molecular Function: sequence-specific DNA binding transcription factor activity (GO:0003700);; Cellular Component: nucleus (GO:0005634);; Biological Process: regulation of transcription, DNA-templated (GO:0006355);;	K09338|2.03772e-132|rcu:RCOM_0697240|homeobox protein, putative; K09338 homeobox-leucine zipper protein (A)	[K]	Transcription	Homeobox-leucine zipper protein ATHB-13 GN=ATHB-13 OS=Arabidopsis thaliana (Mouse-ear cress) PE=2 SV=2	Uncharacterized protein {ECO:0000313|EMBL:KDP41166.1} OS=Jatropha curcas (Barbados nut) PE=4 SV=1	hypothetical protein JCGZ_15573 [Jatropha curcas]
Betula_platyphylla_newGene_1162	23	17	9	0	1	0	12.2966	8.92605	4.5992	6.21e-09	0.724382	2.58e-24	0.00131384	-5.60666	down	--	--	--	K00799|1.20011e-09|fve:101303821|probable glutathione S-transferase-like; K00799 glutathione S-transferase [EC:2.5.1.18] (A)	--	--	Glutathione S-transferase U8 GN=GSTU8 OS=Arabidopsis thaliana (Mouse-ear cress) PE=2 SV=1	--	PREDICTED: probable glutathione S-transferase-like [Fragaria vesca subsp. vesca]
gene26635	562	518	445	288	196	212	14.3842	12.9078	11.0531	7.27529	4.92338	5.46066	0.000261375	-1.12582	down	--	--	--	--	--	--	Auxin response factor 18 OS=Oryza sativa subsp. japonica (Rice) PE=2 SV=1	Auxin response factor {ECO:0000256|RuleBase:RU004561} OS=Citrus clementina PE=3 SV=1	hypothetical protein CICLE_v10030860mg [Citrus clementina]
gene4442	23	25	27	0	0	2	3.87897	4.16314	4.50287	0	0.147681	0.332617	0.000180855	-5.23112	down	--	--	--	--	--	--	--	Putative uncharacterized protein {ECO:0000313|EMBL:CCB47562.1} OS=Vitis vinifera (Grape) PE=4 SV=1	PREDICTED: uncharacterized protein LOC100243883 [Vitis vinifera]
gene17935	14	24	18	1	0	0	0.889197	1.51217	1.10575	0.0674886	0.0587435	0	0.000560251	-5.79724	down	--	--	--	--	--	--	UPF0481 protein At3g47200 GN=At3g47200 OS=Arabidopsis thaliana (Mouse-ear cress) PE=2 SV=1	Putative uncharacterized protein {ECO:0000313|EMBL:EEF50929.1} OS=Ricinus communis (Castor bean) PE=4 SV=1	conserved hypothetical protein [Ricinus communis]
gene13718	988	1048	1318	593	493	405	76.0623	80.4453	98.5978	47.6905	39.2763	31.3362	2.68e-06	-1.16338	down	--	--	Molecular Function: catalytic activity (GO:0003824);;	--	[R]	General function prediction only	Somatic embryogenesis receptor kinase 1 (Precursor) OS=Arabidopsis thaliana (Mouse-ear cress) PE=1 SV=2	Uncharacterized protein {ECO:0000313|EMBL:KCW60657.1} OS=Eucalyptus grandis (Flooded gum) PE=4 SV=1	PREDICTED: somatic embryogenesis receptor kinase 1-like [Eucalyptus grandis]
gene11056	349	285	523	68	133	48	23.2621	19.4456	36.4141	4.50027	8.81026	3.19458	6.71e-05	-2.20925	down	--	--	Molecular Function: transporter activity (GO:0005215);; Biological Process: transport (GO:0006810);; Cellular Component: integral component of membrane (GO:0016021);;	K09866|1.37058e-121|pmum:103334976|aquaporin-like; K09866 aquaporin-4 (A)	[G]	Carbohydrate transport and metabolism	Probable aquaporin TIP3-1 OS=Oryza sativa subsp. japonica (Rice) PE=2 SV=1	Aquaporin protein 23 {ECO:0000313|EMBL:AHC32017.1} OS=Camellia sinensis (Tea) PE=2 SV=1	aquaporin protein 23 [Camellia sinensis]
gene20749	46	61	73	12	3	12	4.44048	8.47968	8.91115	1.58654	0.167059	1.27623	0.000759873	-2.73248	down	[E]	Amino acid transport and metabolism	Molecular Function: transporter activity (GO:0005215);; Biological Process: transport (GO:0006810);; Cellular Component: membrane (GO:0016020);;	K14638|8.60042e-90|pmum:103334429|protein NRT1/ PTR FAMILY 5.2-like; K14638 solute carrier family 15 (peptide/histidine transporter), member 3/4 (A)	[E]	Amino acid transport and metabolism	Protein NRT1/ PTR FAMILY 5.3 GN=MCL19.9 OS=Arabidopsis thaliana (Mouse-ear cress) PE=2 SV=1	Uncharacterized protein {ECO:0000313|EMBL:EMJ00653.1} OS=Prunus persica (Peach) PE=4 SV=1	PREDICTED: protein NRT1/ PTR FAMILY 5.2-like [Prunus mume]
gene14491	38	52	36	4	3	5	4.91555	6.75115	4.69701	0.526356	0.467607	0.671707	0.000451963	-3.38797	down	--	--	--	--	--	--	--	Putative uncharacterized protein {ECO:0000313|EMBL:CBI24525.3} OS=Vitis vinifera (Grape) PE=4 SV=1	PREDICTED: uncharacterized protein LOC100265251 [Vitis vinifera]
gene2440	918	796	1041	348	376	382	26.9982	22.6496	30.5407	9.95934	11.4787	11.2631	3.97e-07	-1.31138	down	--	--	--	--	--	--	QWRF motif-containing protein 8 GN=QWRF8 OS=Arabidopsis thaliana (Mouse-ear cress) PE=2 SV=1	Uncharacterized protein {ECO:0000313|EMBL:EMJ05797.1} OS=Prunus persica (Peach) PE=4 SV=1	PREDICTED: QWRF motif-containing protein 8-like [Prunus mume]
gene19127	8	17	18	2	0	0	1.23869	2.5674	2.68581	0.306752	0	0	0.00688981	-4.41605	down	--	--	--	--	--	--	--	Uncharacterized protein {ECO:0000313|EMBL:EMJ20602.1} (Fragment) OS=Prunus persica (Peach) PE=4 SV=1	PREDICTED: uncharacterized protein LOC101497098 [Cicer arietinum]
gene24100	38	39	64	6	12	2	5.30643	5.53806	9.12565	0.823699	1.73677	0.282923	0.00163047	-2.80973	down	[R]	General function prediction only	--	--	[R]	General function prediction only	Glycine-rich RNA-binding protein 10 GN=GRP10 OS=Brassica napus (Rape) PE=2 SV=1	Uncharacterized protein {ECO:0000313|EnsemblPlants:GLYMA14G35110.1} OS=Glycine max (Soybean) PE=4 SV=1	RNA-binding 38 [Gossypium arboreum]
Betula_platyphylla_newGene_687	1793	1515	1580	987	590	416	65.0529	54.9344	56.0876	36.7075	21.7535	15.4651	1.85e-06	-1.28723	down	[Q]	Secondary metabolites biosynthesis, transport and catabolism	Molecular Function: monooxygenase activity (GO:0004497);; Molecular Function: iron ion binding (GO:0005506);; Molecular Function: electron carrier activity (GO:0009055);; Molecular Function: oxidoreductase activity, acting on paired donors, with incorporation or reduction of molecular oxygen (GO:0016705);; Molecular Function: heme binding (GO:0020037);; Biological Process: oxidation-reduction pro…	--	--	--	Geraniol 8-hydroxylase GN=CYP76B10 OS=Swertia mussotii (Felwort) PE=1 SV=1	--	PREDICTED: geraniol 8-hydroxylase-like isoform X1 [Vitis vinifera]
gene28874	87	72	134	17	21	27	7.85801	6.47505	11.675	1.57786	1.95921	2.52439	0.000948405	-2.16781	down	--	--	--	--	--	--	F-box/kelch-repeat protein At3g06240 GN=At3g06240 OS=Arabidopsis thaliana (Mouse-ear cress) PE=2 SV=1	Coffea canephora DH200=94 genomic scaffold, scaffold_150 {ECO:0000313|EMBL:CDP17261.1} OS=Coffea canephora (Robusta coffee) PE=4 SV=1	unnamed protein product [Coffea canephora]
gene13506	851	905	1336	260	357	211	41.8651	50.5567	67.074	15.0812	19.8145	12.3316	2.98e-06	-1.89457	down	[R]	General function prediction only	Molecular Function: nucleotide binding (GO:0000166);; Molecular Function: catalytic activity (GO:0003824);; Biological Process: pentose-phosphate shunt (GO:0006098);; Cellular Component: chloroplast envelope (GO:0009941);; Biological Process: chloroplast fission (GO:0010020);; Biological Process: thylakoid membrane organization (GO:0010027);; Biological Process: carotenoid biosynthetic process (G…	K07071|0|pmum:103335597|epimerase family protein SDR39U1; K07071 (A)	[F]	Nucleotide transport and metabolism	Epimerase family protein SDR39U1 homolog, chloroplastic {ECO:0000305} (Precursor) GN=F3K23 OS=Arabidopsis thaliana (Mouse-ear cress) PE=2 SV=2	Uncharacterized protein {ECO:0000313|EMBL:EMJ03094.1} OS=Prunus persica (Peach) PE=4 SV=1	PREDICTED: epimerase family protein SDR39U1 isoform X1 [Prunus mume]
gene19950	399	456	503	185	160	129	5.87488	6.70533	7.11225	2.87375	2.40416	1.98657	3.01e-06	-1.51237	down	[KL]	--	Molecular Function: DNA binding (GO:0003677);; Molecular Function: helicase activity (GO:0004386);; Molecular Function: ATP binding (GO:0005524);;	K10875|0|tcc:TCM_042431|Chromatin remodeling complex subunit isoform 1; K10875 DNA repair and recombination protein RAD54 and RAD54-like protein [EC:3.6.4.-] (A)	[L]	Replication, recombination and repair	SNF2 domain-containing protein CLASSY 1 GN=T12K4.120 OS=Arabidopsis thaliana (Mouse-ear cress) PE=1 SV=1	Chromatin remodeling complex subunit isoform 1 {ECO:0000313|EMBL:EOY17663.1} OS=Theobroma cacao (Cacao) PE=4 SV=1	Chromatin remodeling complex subunit isoform 1 [Theobroma cacao]
gene14988	313	545	481	150	242	174	6.6968	11.6606	10.1614	3.32747	5.25271	3.78263	0.0020745	-1.23691	down	--	--	Molecular Function: iron ion binding (GO:0005506);; Molecular Function: linoleate 13S-lipoxygenase activity (GO:0016165);; Biological Process: oxylipin biosynthetic process (GO:0031408);; Biological Process: oxidation-reduction process (GO:0055114);;	K15718|0|pper:PRUPE_ppa001293mg|hypothetical protein; K15718 linoleate 9S-lipoxygenase [EC:1.13.11.58] (A)	--	--	Probable linoleate 9S-lipoxygenase 5 GN=LOX1.5 OS=Solanum tuberosum (Potato) PE=2 SV=1	Lipoxygenase {ECO:0000256|RuleBase:RU003975} OS=Corylus avellana (European hazel) PE=3 SV=1	lipoxygenase [Corylus avellana]
gene8706	832	607	739	215	274	186	40.3707	29.0546	34.5821	10.8787	13.5507	9.33906	1.4e-09	-1.68399	down	--	--	--	--	--	--	Protein ESKIMO 1 GN=F27K19.170 OS=Arabidopsis thaliana (Mouse-ear cress) PE=1 SV=1	Uncharacterized protein {ECO:0000313|EMBL:EEE88598.2} OS=Populus trichocarpa (Western balsam poplar) PE=4 SV=2	hypothetical protein POPTR_0008s06990g [Populus trichocarpa]
gene317	804	639	252	126	48	18	20.6017	16.1524	6.29725	3.34961	1.27897	0.489918	0.00131806	-3.13368	down	--	--	--	--	[T]	Signal transduction mechanisms	Disease resistance protein RPP13 GN=RPP13 OS=Arabidopsis thaliana (Mouse-ear cress) PE=2 SV=2	Uncharacterized protein {ECO:0000313|EnsemblPlants:GLYMA14G37860.1} OS=Glycine max (Soybean) PE=4 SV=2	Disease resistance protein RPP13 [Glycine soja]
gene4394	1206	927	1096	150	487	143	59.8002	46.1713	54.1329	7.57489	24.409	7.25171	2.6e-09	-2.04281	down	[R]	General function prediction only	Biological Process: metabolic process (GO:0008152);; Molecular Function: hippurate hydrolase activity (GO:0047980);;	K14664|0|vvi:100262106|IAA-amino acid hydrolase ILR1-like 4; K14664 IAA-amino acid hydrolase [EC:3.5.1.-] (A)	--	--	IAA-amino acid hydrolase ILR1-like 1 (Precursor) GN=ILL1 OS=Oryza sativa subsp. indica (Rice) PE=2 SV=1	Uncharacterized protein {ECO:0000313|EMBL:ESR51727.1} OS=Citrus clementina PE=4 SV=1	PREDICTED: IAA-amino acid hydrolase ILR1-like 4 [Vitis vinifera]
gene29824	10	19	16	0	0	0	4.24173	7.75964	6.24959	0	0.377376	0	0.000551094	#NAME?	down	--	--	--	--	--	--	--	Uncharacterized protein {ECO:0000313|EMBL:EOY15016.1} OS=Theobroma cacao (Cacao) PE=4 SV=1	Uncharacterized protein TCM_034216 [Theobroma cacao]
gene29958	157	480	350	27	28	12	14.833	45.4029	32.6423	2.6495	2.75709	1.18372	0.00011984	-3.87396	down	--	--	Molecular Function: peroxidase activity (GO:0004601);; Cellular Component: nucleus (GO:0005634);; Cellular Component: cytoplasm (GO:0005737);; Biological Process: response to oxidative stress (GO:0006979);; Biological Process: response to desiccation (GO:0009269);; Biological Process: response to cold (GO:0009409);; Cellular Component: plant-type cell wall (GO:0009505);; Molecular Function: heme …	K00430|0|pmum:103329405|peroxidase 3; K00430 peroxidase [EC:1.11.1.7] (A)	--	--	Peroxidase 3 (Precursor) GN=YUP8H12.13 OS=Arabidopsis thaliana (Mouse-ear cress) PE=2 SV=1	Uncharacterized protein {ECO:0000313|EMBL:EMJ16865.1} OS=Prunus persica (Peach) PE=3 SV=1	PREDICTED: peroxidase 3 [Prunus mume]
gene1930	3971	3691	4711	620	1028	512	228.666	213.475	276.347	33.5856	59.49	29.2151	1.47e-28	-2.51172	down	--	--	--	K15109|0|tcc:TCM_015721|Mitochondrial substrate carrier family protein isoform 1; K15109 solute carrier family 25 (mitochondrial carnitine/acylcarnitine transporter), member 20/29 (A)	[C]	Energy production and conversion	Mitochondrial carnitine/acylcarnitine carrier-like protein GN=BOU OS=Arabidopsis thaliana (Mouse-ear cress) PE=2 SV=1	Mitochondrial substrate carrier family protein isoform 1 {ECO:0000313|EMBL:EOY24003.1} OS=Theobroma cacao (Cacao) PE=3 SV=1	PREDICTED: mitochondrial carnitine/acylcarnitine carrier-like protein [Nelumbo nucifera]
gene21154	1235	2551	2500	233	236	93	129.164	277.464	272.614	23.63	24.4766	9.6397	2.14e-07	-3.47631	down	--	--	Cellular Component: extracellular region (GO:0005576);; Biological Process: plant-type cell wall organization (GO:0009664);; Cellular Component: membrane (GO:0016020);;	--	--	--	Expansin-A4 (Precursor) GN=F17A14.7 OS=Arabidopsis thaliana (Mouse-ear cress) PE=1 SV=1	Expansin 2 {ECO:0000313|EMBL:AEU08407.1} OS=Prunus salicina PE=2 SV=1	expansin 2 [Prunus salicina]
gene26581	3636	3575	3079	1852	1530	1739	71.7869	68.9113	59.2407	37.4088	30.341	35.3063	1.47e-05	-1.00141	down	--	--	--	--	--	--	--	Uncharacterized protein {ECO:0000313|EMBL:ESR33362.1} OS=Citrus clementina PE=4 SV=1	PREDICTED: uncharacterized protein LOC100244302 isoform X1 [Vitis vinifera]
gene2311	1116	1307	1423	501	512	470	48.2231	52.1282	56.8489	20.1791	20.4193	18.6687	1.4e-08	-1.36928	down	[P]	Inorganic ion transport and metabolism	Biological Process: cation transport (GO:0006812);; Molecular Function: solute:proton antiporter activity (GO:0015299);; Cellular Component: integral component of membrane (GO:0016021);; Biological Process: transmembrane transport (GO:0055085);;	--	[P]	Inorganic ion transport and metabolism	K(+) efflux antiporter 6 GN=KEA6 OS=Arabidopsis thaliana (Mouse-ear cress) PE=2 SV=1	Uncharacterized protein {ECO:0000313|EMBL:EMJ26881.1} OS=Prunus persica (Peach) PE=4 SV=1	PREDICTED: K(+) efflux antiporter 6 isoform X2 [Prunus mume]
gene5495	116	151	218	43	63	18	4.40857	6.02357	8.13453	1.71776	2.41926	0.74175	0.000439269	-1.96019	down	--	--	--	K08472|0|vvi:100233068|MLO17; MLO-like protein 4; K08472 mlo protein (A)	--	--	MLO-like protein 4 GN=MLO4 OS=Arabidopsis thaliana (Mouse-ear cress) PE=2 SV=2	MLO-like protein {ECO:0000256|RuleBase:RU280816} OS=Citrus clementina PE=3 SV=1	unnamed protein product [Vitis vinifera]
gene16438	4921	3095	4233	2082	1364	1331	126.07	86.1692	90.3705	58.291	39.5401	35.4301	8.19e-05	-1.35215	down	--	--	Molecular Function: G-protein coupled GABA receptor activity (GO:0004965);; Molecular Function: ionotropic glutamate receptor activity (GO:0004970);; Molecular Function: intracellular ligand-gated ion channel activity (GO:0005217);; Molecular Function: extracellular-glutamate-gated ion channel activity (GO:0005234);; Biological Process: ion transport (GO:0006811);; Biological Process: cellular ca…	K05387|0|vvi:100262768|glutamate receptor 3.6; K05387 glutamate receptor, ionotropic, plant (A)	[PET]	--	Glutamate receptor 3.6 (Precursor) GN=GLR3.6 OS=Arabidopsis thaliana (Mouse-ear cress) PE=2 SV=1	Glutamate receptor 3.6 {ECO:0000313|EMBL:EXB95115.1} OS=Morus notabilis PE=4 SV=1	Glutamate receptor 3.6 [Morus notabilis]
gene27902	40	29	26	5	3	3	4.51582	3.24656	2.9567	0.570509	0.400721	0.343974	0.00332547	-3.10411	down	[G]	Carbohydrate transport and metabolism	Biological Process: carbohydrate metabolic process (GO:0005975);; Molecular Function: isomerase activity (GO:0016853);;	K01785|5.53394e-94|pmum:103329983|aldose 1-epimerase-like; K01785 aldose 1-epimerase [EC:5.1.3.3] (A)	[G]	Carbohydrate transport and metabolism	--	Aldose 1-epimerase {ECO:0000256|PIRNR:PIRNR005096} OS=Morus notabilis PE=3 SV=1	unnamed protein product [Vitis vinifera]
gene18774	1830	1956	2541	497	638	376	45.1048	48.0708	61.7384	11.9045	15.6422	9.10974	6.22e-13	-2.05969	down	--	--	Cellular Component: endosome (GO:0005768);; Cellular Component: trans-Golgi network (GO:0005802);; Molecular Function: S-adenosylmethionine-dependent methyltransferase activity (GO:0008757);; Cellular Component: integral component of membrane (GO:0016021);; Biological Process: methylation (GO:0032259);; Biological Process: cell wall pectin metabolic process (GO:0052546);;	--	--	--	Probable methyltransferase PMT13 GN=At4g00740 OS=Arabidopsis thaliana (Mouse-ear cress) PE=2 SV=1	Putative uncharacterized protein {ECO:0000313|EMBL:CBI38767.3} OS=Vitis vinifera (Grape) PE=4 SV=1	PREDICTED: probable methyltransferase PMT13 [Pyrus x bretschneideri]
gene30027	7456	6387	10386	2730	3523	3647	368.725	324.431	515.271	136.936	175.333	181.817	0.00036796	-1.28618	down	[L]	Replication, recombination and repair	Molecular Function: deoxyribodipyrimidine photo-lyase activity (GO:0003904);; Biological Process: DNA repair (GO:0006281);;	--	[LT]	--	Blue-light photoreceptor PHR2 GN=PHR2 OS=Arabidopsis thaliana (Mouse-ear cress) PE=2 SV=2	Uncharacterized protein {ECO:0000313|EMBL:EMJ01030.1} OS=Prunus persica (Peach) PE=4 SV=1	PREDICTED: blue-light photoreceptor PHR2 [Prunus mume]
gene18025	165	91	47	3	19	6	66.7853	36.7083	18.3445	1.2513	7.61304	2.51912	0.00509022	-3.42969	down	--	--	--	--	--	--	--	Putative uncharacterized protein {ECO:0000313|EMBL:EEF36386.1} OS=Ricinus communis (Castor bean) PE=4 SV=1	PREDICTED: uncharacterized protein LOC104246894 [Nicotiana sylvestris]
gene21641	66	183	144	18	42	4	2.78509	7.8225	6.22387	0.734577	1.7515	0.166322	0.00264335	-2.61054	down	--	--	Molecular Function: 2-alkenal reductase [NAD(P)] activity (GO:0032440);; Biological Process: oxidation-reduction process (GO:0055114);;	--	--	--	Leucine-rich repeat extensin-like protein 2 (Precursor) GN=LRX2 OS=Arabidopsis thaliana (Mouse-ear cress) PE=2 SV=1	Leucine-rich repeat/extensin 2 {ECO:0000313|EMBL:EOY32220.1} OS=Theobroma cacao (Cacao) PE=4 SV=1	Leucine-rich repeat/extensin 2 [Theobroma cacao]
gene9735	752	649	769	308	194	100	25.5398	21.897	25.7342	11.2023	6.688	3.42877	4.65e-11	-1.84227	down	--	--	Cellular Component: cytoplasm (GO:0005737);; Biological Process: gravitropism (GO:0009630);; Biological Process: flower development (GO:0009908);; Cellular Component: basal plasma membrane (GO:0009925);; Biological Process: auxin polar transport (GO:0009926);; Biological Process: xylem and phloem pattern formation (GO:0010051);; Biological Process: inflorescence development (GO:0010229);; Biologi…	K13947|0|tcc:TCM_012854|Auxin efflux facilitator isoform 1; K13947 auxin efflux carrier family (A)	--	--	Auxin efflux carrier component 1 GN=PIN1 OS=Arabidopsis thaliana (Mouse-ear cress) PE=1 SV=1	Auxin efflux facilitator isoform 1 {ECO:0000313|EMBL:EOY21347.1} OS=Theobroma cacao (Cacao) PE=4 SV=1	Auxin efflux facilitator isoform 1 [Theobroma cacao]
gene10999	476	466	761	46	71	30	42.074	41.31	67.7794	4.17461	6.30018	2.74846	1.75e-10	-3.52735	down	--	--	Molecular Function: 3-beta-hydroxy-delta5-steroid dehydrogenase activity (GO:0003854);; Biological Process: steroid biosynthetic process (GO:0006694);; Biological Process: oxidation-reduction process (GO:0055114);;	--	[V]	Defense mechanisms	Cinnamoyl-CoA reductase 1 GN=T24D18.5 OS=Arabidopsis thaliana (Mouse-ear cress) PE=1 SV=1	Uncharacterized protein {ECO:0000313|EMBL:EEE79321.2} OS=Populus trichocarpa (Western balsam poplar) PE=4 SV=2	cinnamoyl-CoA reductase 1 [Betula platyphylla]
gene8716	1643	1915	2261	402	506	234	186.229	218.094	253.132	46.0639	57.793	27.3492	7.95e-18	-2.34242	down	--	--	Biological Process: flavonoid biosynthetic process (GO:0009813);; Molecular Function: chalcone isomerase activity (GO:0045430);;	K01859|8.75526e-133|fve:101292744|chalcone--flavonone isomerase 1-like; K01859 chalcone isomerase [EC:5.5.1.6] (A)	--	--	Chalcone--flavonone isomerase 1 GN=CHI1 OS=Fragaria ananassa (Strawberry) PE=2 SV=1	Chalcone-flavonone isomerase family protein {ECO:0000256|RuleBase:RU361158} OS=Paeonia suffruticosa (Tree peony) PE=2 SV=1	PREDICTED: chalcone--flavonone isomerase 1-like [Fragaria vesca subsp. vesca]
gene27062	190	161	156	49	68	45	8.34262	6.49604	5.83102	2.32708	2.56822	1.67998	0.00115451	-1.64008	down	--	--	Biological Process: response to osmotic stress (GO:0006970);;	--	--	--	Probable WRKY transcription factor 57 OS=Arabidopsis thaliana (Mouse-ear cress) PE=2 SV=1	Putative uncharacterized protein {ECO:0000313|EMBL:CCB51066.1} OS=Vitis vinifera (Grape) PE=4 SV=1	PREDICTED: probable WRKY transcription factor 57 [Vitis vinifera]
gene9088	92	41	105	8	18	2	58.3407	26.1682	61.4631	5.28452	11.2914	1.3069	0.000233306	-3.07911	down	--	--	Molecular Function: calmodulin binding (GO:0005516);; Cellular Component: mitochondrion (GO:0005739);; Biological Process: auxin-activated signaling pathway (GO:0009734);;	K14488|5.72481e-67|vvi:100257133|auxin-induced protein 15A-like; K14488 SAUR family protein (A)	--	--	Auxin-induced protein 15A OS=Glycine max (Soybean) PE=2 SV=1	Putative uncharacterized protein {ECO:0000313|EMBL:CAN82489.1} OS=Vitis vinifera (Grape) PE=4 SV=1	PREDICTED: auxin-induced protein 15A [Vitis vinifera]
gene29464	534	487	712	246	267	212	10.8083	10.2887	14.2095	4.92985	5.29929	4.38826	2.32e-05	-1.25127	down	[RTKL]	--	Molecular Function: protein serine/threonine kinase activity (GO:0004674);; Molecular Function: ATP binding (GO:0005524);; Cellular Component: plasma membrane (GO:0005886);; Biological Process: protein phosphorylation (GO:0006468);;	--	[T]	Signal transduction mechanisms	UPF0496 protein At3g19330 GN=At3g19330 OS=Arabidopsis thaliana (Mouse-ear cress) PE=2 SV=2	Uncharacterized protein {ECO:0000313|EMBL:KDP41870.1} OS=Jatropha curcas (Barbados nut) PE=3 SV=1	hypothetical protein JCGZ_26888 [Jatropha curcas]
gene2052	36	53	122	1	3	0	1.49494	2.85351	5.34532	0.142449	0.384265	0	0.000481448	-5.71219	down	[Q]	Secondary metabolites biosynthesis, transport and catabolism	Molecular Function: binding (GO:0005488);; Biological Process: ion transport (GO:0006811);; Molecular Function: oxidoreductase activity (GO:0016491);; Biological Process: response to stimulus (GO:0050896);;	--	[QI]	--	Cytochrome P450 87A3 GN=OSJNBa0088I22.16 OS=Oryza sativa subsp. japonica (Rice) PE=2 SV=3	Uncharacterized protein {ECO:0000313|EMBL:ERN19347.1} OS=Amborella trichopoda PE=3 SV=1	PREDICTED: cytochrome P450 87A3-like [Vitis vinifera]
gene29182	4024	3930	4253	2047	2246	1719	96.9335	92.5059	99.227	50.4073	54.0232	42.9758	1.25e-05	-1.01587	down	--	--	Cellular Component: cell part (GO:0044464);;	--	--	--	Protein IQ-DOMAIN 31 GN=IQD31 OS=Arabidopsis thaliana (Mouse-ear cress) PE=1 SV=1	Uncharacterized protein {ECO:0000313|EMBL:EMJ11458.1} OS=Prunus persica (Peach) PE=4 SV=1	PREDICTED: protein IQ-DOMAIN 31 [Prunus mume]
gene30393	402	403	469	211	191	144	12.666	12.0798	13.9501	6.52255	5.4551	4.32698	0.000220317	-1.21612	down	[R]	General function prediction only	Molecular Function: zinc ion binding (GO:0008270);; Biological Process: regulation of flower development (GO:0009909);; Biological Process: histone modification (GO:0016570);; Biological Process: floral organ formation (GO:0048449);;	--	[R]	General function prediction only	Protein S-acyltransferase 21 GN=PAT21 OS=Arabidopsis thaliana (Mouse-ear cress) PE=2 SV=1	S-acyltransferase {ECO:0000256|RuleBase:RU079119} OS=Vitis vinifera (Grape) PE=3 SV=1	PREDICTED: protein S-acyltransferase 21 [Vitis vinifera]
gene6383	31	26	29	5	0	4	0.643323	0.546246	0.621993	0.104429	0	0.0852378	0.00343255	-3.25157	down	--	--	--	--	--	--	--	Uncharacterized protein {ECO:0000313|EMBL:EMJ28228.1} OS=Prunus persica (Peach) PE=4 SV=1	PREDICTED: uncharacterized protein LOC103439074 [Malus domestica]
gene10506	1513	1576	1886	726	653	675	33.2205	34.2798	40.5851	16.5844	14.8418	15.5118	5.21e-08	-1.27074	down	--	--	--	--	--	--	--	Uncharacterized protein {ECO:0000313|EMBL:KEH38665.1} OS=Medicago truncatula (Barrel medic) PE=4 SV=1	PREDICTED: uncharacterized protein LOC100257171 [Vitis vinifera]
gene14094	79917	67514	80001	21358	28239	24319	1461.31	1233.15	1462.58	385.401	510.079	438.164	4.09e-06	-1.61607	down	[E]	Amino acid transport and metabolism	Biological Process: MAPK cascade (GO:0000165);; Molecular Function: protein serine/threonine kinase activity (GO:0004674);; Biological Process: protein phosphorylation (GO:0006468);;	K04424|0|vvi:100264622|serine/threonine-protein kinase EDR1; K04424 sterile alpha motif and leucine zipper containing kinase AZK [EC:2.7.11.25] (A)	[E]	Amino acid transport and metabolism	Glycine dehydrogenase (decarboxylating), mitochondrial (Precursor) GN=GDCSP OS=Solanum tuberosum (Potato) PE=2 SV=1	Uncharacterized protein {ECO:0000313|EMBL:KDP34102.1} OS=Jatropha curcas (Barbados nut) PE=3 SV=1	hypothetical protein JCGZ_07673 [Jatropha curcas]
gene16907	23	44	70	5	5	2	29.5444	58.9344	91.7055	5.51507	6.23816	2.45375	0.00110623	-3.50568	down	--	--	--	--	--	--	--	Uncharacterized protein {ECO:0000313|EMBL:EOX95780.1} OS=Theobroma cacao (Cacao) PE=4 SV=1	Uncharacterized protein TCM_005198 [Theobroma cacao]
gene3982	154	117	333	2	0	0	7.04515	5.24791	14.646	0.0922372	0	0	3.67e-07	-8.22776	down	[Q]	Secondary metabolites biosynthesis, transport and catabolism	--	K13356|0|vvi:100254606|alcohol-forming fatty acyl-CoA reductase; K13356 fatty acyl-CoA reductase [EC:1.2.1.-] (A)	[I]	Lipid transport and metabolism	Probable fatty acyl-CoA reductase 4 GN=FAR4 OS=Arabidopsis thaliana (Mouse-ear cress) PE=2 SV=1	Putative uncharacterized protein {ECO:0000313|EMBL:CBI28354.3} OS=Vitis vinifera (Grape) PE=4 SV=1	PREDICTED: alcohol-forming fatty acyl-CoA reductase isoform X1 [Vitis vinifera]
gene2038	5522	6056	8104	3331	2944	2455	253.951	277.244	378.679	150.999	135.766	110.769	5.07e-05	-1.16672	down	--	--	--	--	--	--	--	Uncharacterized protein isoform 1 {ECO:0000313|EMBL:EOY31670.1} OS=Theobroma cacao (Cacao) PE=4 SV=1	PREDICTED: uncharacterized protein LOC105126088 [Populus euphratica]
gene8301	98	81	81	27	34	6	3.40722	2.82495	2.80001	0.958294	1.202	0.214975	0.00425071	-1.94817	down	--	--	--	--	[R]	General function prediction only	--	Uncharacterized protein {ECO:0000313|EMBL:ESW24965.1} OS=Phaseolus vulgaris (Kidney bean) PE=4 SV=1	PREDICTED: receptor-like protein kinase HSL1 [Nelumbo nucifera]
Betula_platyphylla_newGene_2021	185	230	317	80	85	41	51.1187	64.1805	87.1421	22.225	23.3011	11.4748	4.4e-05	-1.82223	down	--	--	--	--	--	--	Protein IQ-DOMAIN 31 GN=IQD31 OS=Arabidopsis thaliana (Mouse-ear cress) PE=1 SV=1	--	unnamed protein product [Vitis vinifera]
gene12907	514	718	748	271	327	262	22.0996	30.7923	31.6192	11.6193	13.8624	10.9788	2.37e-05	-1.19749	down	[GEPR]	--	--	--	[R]	General function prediction only	Sugar transport protein 7 GN=STP7 OS=Arabidopsis thaliana (Mouse-ear cress) PE=2 SV=1	Uncharacterized protein {ECO:0000313|EMBL:KGN65220.1} OS=Cucumis sativus (Cucumber) PE=4 SV=1	PREDICTED: sugar transport protein 7-like [Cucumis sativus]
gene3208	118368	105077	112420	25313	37327	29328	13894.2	12611.6	13624.1	2881.17	4336.37	3382.95	1.07e-06	-1.86323	down	--	--	Cellular Component: chloroplast (GO:0009507);; Biological Process: photosynthesis, light harvesting (GO:0009765);; Cellular Component: membrane (GO:0016020);; Molecular Function: metal ion binding (GO:0046872);;	K08912|0|gmx:100800351|chlorophyll a-b binding protein 21, chloroplastic-like; K08912 light-harvesting complex II chlorophyll a/b binding protein 1 (A)	--	--	Chlorophyll a-b binding protein 40, chloroplastic (Precursor) GN=CAB40 OS=Nicotiana tabacum (Common tobacco) PE=2 SV=1	Uncharacterized protein {ECO:0000313|EnsemblPlants:GLYMA16G28070.1} (Precursor) OS=Glycine max (Soybean) PE=1 SV=1	chlorophyll a-b binding protein 21, chloroplastic-like [Glycine max]
gene13173	626	530	1039	207	258	138	33.5847	28.5632	54.6576	11.1667	13.9381	7.95375	0.00183181	-1.85727	down	[G]	Carbohydrate transport and metabolism	Molecular Function: hydrolase activity, hydrolyzing O-glycosyl compounds (GO:0004553);; Biological Process: carbohydrate metabolic process (GO:0005975);;	--	--	--	Mannan endo-1,4-beta-mannosidase 7 (Precursor) GN=MAN7 OS=Arabidopsis thaliana (Mouse-ear cress) PE=2 SV=1	Uncharacterized protein {ECO:0000313|EMBL:EMJ23584.1} OS=Prunus persica (Peach) PE=3 SV=1	hypothetical protein PRUPE_ppa006029mg [Prunus persica]
gene28185	24384	18570	22177	4610	8985	6360	1456.49	1142.62	1362.62	268.829	536.725	376.239	2.55e-10	-1.70119	down	[MG]	--	Molecular Function: nucleotide binding (GO:0000166);; Cellular Component: endosome (GO:0005768);; Cellular Component: trans-Golgi network (GO:0005802);; Biological Process: carbohydrate metabolic process (GO:0005975);; Biological Process: tryptophan catabolic process (GO:0006569);; Biological Process: nucleotide-sugar metabolic process (GO:0009225);; Biological Process: indoleacetic acid biosynth…	K08679|0|pxb:103962555|UDP-glucuronate 4-epimerase 6; K08679 UDP-glucuronate 4-epimerase [EC:5.1.3.6] (A)	[M]	Cell wall/membrane/envelope biogenesis	UDP-glucuronate 4-epimerase 6 GN=F14O13.1 OS=Arabidopsis thaliana (Mouse-ear cress) PE=1 SV=1	Uncharacterized protein {ECO:0000313|EMBL:EMJ24331.1} OS=Prunus persica (Peach) PE=4 SV=1	PREDICTED: UDP-glucuronate 4-epimerase 6 [Pyrus x bretschneideri]
gene28047	413	507	490	35	64	28	6.29252	8.24427	8.43295	0.762515	1.13513	0.54027	5.84e-22	-3.46641	down	--	--	Molecular Function: transferase activity (GO:0016740);;	--	--	--	Cellulose synthase-like protein B4 GN=CSLB4 OS=Arabidopsis thaliana (Mouse-ear cress) PE=3 SV=1	Uncharacterized protein {ECO:0000313|EMBL:ERP45945.1} (Fragment) OS=Populus trichocarpa (Western balsam poplar) PE=4 SV=1	hypothetical protein POPTR_2114s00200g, partial [Populus trichocarpa]
gene23485	137	237	330	30	41	32	11.5963	19.3851	26.0481	2.39173	3.13506	2.33121	0.00018354	-2.76736	down	--	--	Cellular Component: chloroplast stroma (GO:0009570);;	--	--	--	--	Uncharacterized protein {ECO:0000313|EMBL:EEE95423.1} OS=Populus trichocarpa (Western balsam poplar) PE=4 SV=1	PREDICTED: uncharacterized protein LOC103930594 [Pyrus x bretschneideri]
gene10196	4101	3607	4673	599	1328	573	210.182	185.526	236.853	31.885	70.1873	30.6761	2.15e-19	-2.30177	down	[Q]	Secondary metabolites biosynthesis, transport and catabolism	Molecular Function: iron ion binding (GO:0005506);; Molecular Function: electron carrier activity (GO:0009055);; Molecular Function: heme binding (GO:0020037);; Biological Process: oxidation-reduction process (GO:0055114);; Molecular Function: aromatase activity (GO:0070330);;	K13407|0|vvi:100259592|cytochrome P450 94A1-like; K13407 fatty acid omega-hydroxylase [EC:1.14.-.-] (A)	[QI]	--	Cytochrome P450 94A2 GN=CYP94A2 OS=Vicia sativa (Spring vetch) PE=2 SV=1	Coffea canephora DH200=94 genomic scaffold, scaffold_11 {ECO:0000313|EMBL:CDP03714.1} OS=Coffea canephora (Robusta coffee) PE=3 SV=1	unnamed protein product [Coffea canephora]
gene15300	519	681	721	254	382	245	32.6521	42.7564	46.5308	16.035	22.9921	14.6955	9.12e-05	-1.11881	down	--	--	Biological Process: aromatic amino acid family biosynthetic process (GO:0009073);; Cellular Component: chloroplast stroma (GO:0009570);; Cellular Component: proplastid stroma (GO:0009571);; Biological Process: photosystem II assembly (GO:0010207);; Biological Process: iron-sulfur cluster assembly (GO:0016226);;	--	--	--	Protein LOW PSII ACCUMULATION 3, chloroplastic (Precursor) GN=LPA3 OS=Arabidopsis thaliana (Mouse-ear cress) PE=1 SV=1	Uncharacterized protein {ECO:0000313|EMBL:EMJ16737.1} OS=Prunus persica (Peach) PE=4 SV=1	PREDICTED: protein LOW PSII ACCUMULATION 3, chloroplastic [Prunus mume]
gene2184	322	342	288	70	125	89	135.347	148.064	121.755	28.4076	51.1245	37.3723	4.02e-06	-1.73973	down	[B]	Chromatin structure and dynamics	Cellular Component: nucleosome (GO:0000786);; Molecular Function: DNA binding (GO:0003677);; Cellular Component: nucleolus (GO:0005730);; Cellular Component: vacuole (GO:0005773);; Biological Process: nucleosome assembly (GO:0006334);; Cellular Component: thylakoid (GO:0009579);; Molecular Function: protein heterodimerization activity (GO:0046982);;	K14838|8.9079e-51|zma:100282268|pco082380(357); LOC100282268; K11254 histone H4 (A)	[B]	Chromatin structure and dynamics	Histone H4 OS=Glycine max (Soybean) PE=3 SV=1	Histone H4 {ECO:0000256|RuleBase:RU000528} OS=Zea mays (Maize) PE=3 SV=1	hypothetical protein ZEAMMB73_313798 [Zea mays]
gene1465	70	72	117	23	34	19	2.41995	2.4699	3.96492	0.810847	1.17696	0.674622	0.00961851	-1.76255	down	[P]	Inorganic ion transport and metabolism	Molecular Function: potassium ion transmembrane transporter activity (GO:0015079);; Cellular Component: membrane (GO:0016020);; Biological Process: potassium ion transmembrane transport (GO:0071805);;	K03549|0|pop:POPTR_0001s00590g|Potassium transporter 11 family protein; K03549 KUP system potassium uptake protein (A)	--	--	Potassium transporter 10 GN=F28K20.5 OS=Arabidopsis thaliana (Mouse-ear cress) PE=2 SV=2	Potassium transporter {ECO:0000256|RuleBase:RU321113} OS=Populus trichocarpa (Western balsam poplar) PE=3 SV=1	Potassium transporter 11 family protein [Populus trichocarpa]
gene13875	245	184	284	63	105	44	23.9726	18.3241	27.9652	6.12942	10.3702	4.2936	5.2e-05	-1.74306	down	--	--	Cellular Component: plant-type cell wall (GO:0009505);; Biological Process: response to brassinosteroid (GO:0009741);;	--	--	--	Protein EXORDIUM (Precursor) GN=EXO OS=Arabidopsis thaliana (Mouse-ear cress) PE=2 SV=1	Putative uncharacterized protein {ECO:0000313|EMBL:EEF48526.1} OS=Ricinus communis (Castor bean) PE=4 SV=1	conserved hypothetical protein [Ricinus communis]
gene21727	1486	1319	1648	440	557	441	100.036	87.5888	106.517	24.4549	32.5386	24.1667	6.37e-12	-1.62503	down	[Q]	Secondary metabolites biosynthesis, transport and catabolism	Molecular Function: methyltransferase activity (GO:0008168);; Biological Process: methylation (GO:0032259);;	--	--	--	--	Uncharacterized protein {ECO:0000313|EMBL:EMJ24551.1} OS=Prunus persica (Peach) PE=4 SV=1	hypothetical protein PRUPE_ppa007442mg [Prunus persica]
gene11454	111	68	129	46	18	31	74.8256	46.863	85.4648	29.7367	11.5908	21.0706	0.00759195	-1.6909	down	[O]	Posttranslational modification, protein turnover, chaperones	Molecular Function: electron carrier activity (GO:0009055);; Molecular Function: protein disulfide oxidoreductase activity (GO:0015035);; Biological Process: cell redox homeostasis (GO:0045454);;	K03676|4.95303e-47|cit:102607358|monothiol glutaredoxin-S9-like; K03676 glutaredoxin 3 (A)	[O]	Posttranslational modification, protein turnover, chaperones	Monothiol glutaredoxin-S9 GN=T6B20.11 OS=Arabidopsis thaliana (Mouse-ear cress) PE=3 SV=1	Uncharacterized protein {ECO:0000313|EMBL:KDO87381.1} OS=Citrus sinensis (Sweet orange) PE=4 SV=1	hypothetical protein CICLE_v10023018mg [Citrus clementina]
gene6328	453	348	573	207	96	70	32.0706	24.6357	40.4329	14.7571	6.84305	5.03199	2.96e-05	-1.87357	down	--	--	Cellular Component: membrane (GO:0016020);;	--	--	--	WAT1-related protein At5g07050 GN=At5g07050 OS=Arabidopsis thaliana (Mouse-ear cress) PE=2 SV=1	Uncharacterized protein {ECO:0000313|EMBL:EEE83986.1} OS=Populus trichocarpa (Western balsam poplar) PE=4 SV=1	hypothetical protein POPTR_0001s06980g [Populus trichocarpa]
Betula_platyphylla_newGene_1888	91	58	36	8	9	23	9.61618	5.89581	3.24469	0.739825	1.01578	2.44253	0.00716278	-2.20689	down	--	--	--	K11667|7.63875e-17|mdm:103449411|chromatin-remodeling complex subunit ies6; K11667 INO80 complex subunit C (A)	--	--	--	--	PREDICTED: chromatin-remodeling complex subunit ies6 [Malus domestica]
gene12520	390	199	263	1	41	3	11.8718	6.02467	7.96521	0.0349661	1.35988	0.106062	2.72e-09	-4.23519	down	[V]	Defense mechanisms	Molecular Function: ATP binding (GO:0005524);; Biological Process: ATP catabolic process (GO:0006200);; Molecular Function: organic phosphonate transmembrane-transporting ATPase activity (GO:0015416);; Cellular Component: membrane (GO:0016020);;	--	[Q]	Secondary metabolites biosynthesis, transport and catabolism	ABC transporter G family member 11 GN=At1g17840 OS=Arabidopsis thaliana (Mouse-ear cress) PE=1 SV=1	Uncharacterized protein {ECO:0000313|EMBL:EEE84994.2} OS=Populus trichocarpa (Western balsam poplar) PE=3 SV=2	hypothetical protein POPTR_0001s31880g [Populus trichocarpa]
gene13231	650	511	634	168	267	90	23.0935	18.2945	22.1262	5.64414	10.7102	2.94629	2.52e-09	-1.76645	down	[P]	Inorganic ion transport and metabolism	Molecular Function: secondary active sulfate transmembrane transporter activity (GO:0008271);; Biological Process: sulfate transport (GO:0008272);; Cellular Component: integral component of membrane (GO:0016021);; Biological Process: transmembrane transport (GO:0055085);;	K17471|0|pmum:103324001|sulfate transporter 3.1-like; K17471 sulfate transporter 3 (A)	[P]	Inorganic ion transport and metabolism	Sulfate transporter 3.1 OS=Arabidopsis thaliana (Mouse-ear cress) PE=2 SV=1	Uncharacterized protein {ECO:0000313|EMBL:EMJ26317.1} OS=Prunus persica (Peach) PE=4 SV=1	PREDICTED: sulfate transporter 3.1-like [Prunus mume]
gene25634	119	109	43	0	7	18	15.2407	11.3709	4.41374	0	0.636754	2.54258	0.000231379	-3.43787	down	--	--	--	--	--	--	Probable leucine-rich repeat receptor-like serine/threonine-protein kinase At3g14840 (Precursor) GN=LRR-RLK OS=Arabidopsis thaliana (Mouse-ear cress) PE=2 SV=1	Putative uncharacterized protein {ECO:0000313|EMBL:CCB55723.1} OS=Vitis vinifera (Grape) PE=4 SV=1	PREDICTED: probable LRR receptor-like serine/threonine-protein kinase At1g07650 isoform X1 [Vitis vinifera]
gene13509	945	831	1062	329	510	346	81.2624	75.7368	88.89	30.2138	47.7952	30.3481	1.04e-06	-1.2542	down	--	--	Cellular Component: chloroplast (GO:0009507);; Biological Process: response to blue light (GO:0009637);; Biological Process: photosynthesis, light harvesting (GO:0009765);; Biological Process: response to far red light (GO:0010218);; Biological Process: myo-inositol hexakisphosphate biosynthetic process (GO:0010264);; Biological Process: chlorophyll catabolic process (GO:0015996);; Cellular Compo…	K14172|0|cmo:103493859|chlorophyll a-b binding protein of LHCII type 1; K14172 light-harvesting complex II chlorophyll a/b binding protein 7 (A)	--	--	Chlorophyll a-b binding protein of LHCII type I, chloroplastic (Precursor) OS=Lemna gibba (Swollen duckweed) PE=3 SV=1	Uncharacterized protein {ECO:0000313|EMBL:KCW68160.1} OS=Eucalyptus grandis (Flooded gum) PE=4 SV=1	PREDICTED: chlorophyll a-b binding protein of LHCII type 1 [Eucalyptus grandis]
gene7828	852	896	1264	401	586	503	61.4257	63.9825	88.9206	30.2559	44.9272	37.1687	0.00142856	-1.01011	down	--	--	--	--	--	--	Uncharacterized protein At3g49720 GN=At3g49720 OS=Arabidopsis thaliana (Mouse-ear cress) PE=2 SV=1	Uncharacterized protein isoform 1 {ECO:0000313|EMBL:EOX91776.1} OS=Theobroma cacao (Cacao) PE=4 SV=1	PREDICTED: uncharacterized protein At3g49720-like [Vitis vinifera]
gene14453	451	769	1111	97	161	44	28.1353	45.9334	68.3753	6.10505	10.0826	2.9045	0.000186726	-2.94096	down	--	--	Biological Process: response to fungus (GO:0009620);;	--	--	--	Protein PMR5 GN=MZN1.6 OS=Arabidopsis thaliana (Mouse-ear cress) PE=2 SV=1	Uncharacterized protein {ECO:0000313|EMBL:EXB94105.1} OS=Morus notabilis PE=4 SV=1	hypothetical protein L484_007599 [Morus notabilis]
gene18652	44	69	44	1	6	2	6.26938	9.7306	6.07625	0.148308	0.903876	0.297095	1.18e-05	-4.11886	down	[R]	General function prediction only	Cellular Component: cytoplasm (GO:0005737);; Molecular Function: O-methyltransferase activity (GO:0008171);; Biological Process: anthocyanin-containing compound biosynthetic process (GO:0009718);; Biological Process: methylation (GO:0032259);; Biological Process: cyanidin 3-O-glucoside biosynthetic process (GO:0033485);; Biological Process: delphinidin 3-O-glucoside biosynthetic process (GO:00334…	K00588|9.20923e-109|fve:101297250|putative caffeoyl-CoA O-methyltransferase At1g67980-like; K00588 caffeoyl-CoA O-methyltransferase [EC:2.1.1.104] (A)	[Q]	Secondary metabolites biosynthesis, transport and catabolism	Flavonoid 3&apos;,5&apos;-methyltransferase GN=FAOMT OS=Vitis vinifera (Grape) PE=1 SV=1	Anthocyanin O-methyltransferase {ECO:0000313|EMBL:ADY18303.1} OS=Vitis vinifera (Grape) PE=2 SV=1	PREDICTED: flavonoid 3&apos;,5&apos;-methyltransferase-like isoform X1 [Eucalyptus grandis]
gene27569	3107	3026	4351	545	1037	622	80.8569	76.5901	115.383	15.3167	26.5334	16.1482	1.88e-10	-2.24415	down	[H]	Coenzyme transport and metabolism	--	K03147|0|tcc:TCM_041663|ThiaminC isoform 1; K03147 phosphomethylpyrimidine synthase [EC:4.1.99.17] (A)	--	--	Phosphomethylpyrimidine synthase, chloroplastic (Precursor) GN=T27A16.27 OS=Arabidopsis thaliana (Mouse-ear cress) PE=1 SV=1	ThiaminC isoform 4 {ECO:0000313|EMBL:EOY33784.1} OS=Theobroma cacao (Cacao) PE=3 SV=1	ThiaminC isoform 4 [Theobroma cacao]
gene25079	76	77	149	35	21	13	3.95085	4.10481	8.00658	1.78485	1.10595	0.715163	0.00347805	-2.1224	down	--	--	--	--	--	--	--	Zinc finger family protein {ECO:0000313|EMBL:EEE81064.2} OS=Populus trichocarpa (Western balsam poplar) PE=4 SV=2	zinc finger family protein [Populus trichocarpa]
gene523	212	521	445	72	58	66	5.76899	14.0242	11.8845	1.93942	1.59224	1.77541	0.000333212	-2.58219	down	[G]	Carbohydrate transport and metabolism	Cellular Component: cell wall (GO:0005618);; Molecular Function: beta-glucosidase activity (GO:0008422);; Molecular Function: xylan 1,4-beta-xylosidase activity (GO:0009044);; Biological Process: xylan catabolic process (GO:0045493);; Cellular Component: apoplast (GO:0048046);;	K15920|0|pop:POPTR_0001s21430g|POPTRDRAFT_171426; beta-glucosidase family protein; K15920 beta-D-xylosidase 4 [EC:3.2.1.37] (A)	--	--	Alpha-L-arabinofuranosidase (Precursor) OS=Medicago sativa subsp. varia (Alfalfa) PE=2 SV=1	Beta-glucosidase family protein {ECO:0000313|EMBL:EEE83002.2} OS=Populus trichocarpa (Western balsam poplar) PE=4 SV=2	beta-glucosidase family protein [Populus trichocarpa]
gene4212	687	785	882	314	334	168	64.3013	62.8008	70.9125	23.8579	28.1556	14.7295	1.78e-08	-1.52164	down	--	--	--	--	--	--	--	Putative uncharacterized protein {ECO:0000313|EMBL:CBI19646.3} OS=Vitis vinifera (Grape) PE=4 SV=1	PREDICTED: uncharacterized protein LOC100247103 isoform X1 [Vitis vinifera]
gene7818	134	254	112	50	30	25	116.625	226.622	96.3257	42.581	26.0383	22.2727	0.00535158	-2.24523	down	--	--	Biological Process: proteolysis (GO:0006508);; Molecular Function: cysteine-type peptidase activity (GO:0008234);;	--	--	--	--	Uncharacterized protein {ECO:0000313|EMBL:EOX96644.1} OS=Theobroma cacao (Cacao) PE=4 SV=1	Uncharacterized protein TCM_005849 [Theobroma cacao]
gene20230	166	148	176	53	31	9	6.64745	5.91473	7.00333	2.14574	1.27096	0.373977	7.65e-06	-2.38905	down	[P]	Inorganic ion transport and metabolism	Molecular Function: secondary active sulfate transmembrane transporter activity (GO:0008271);; Biological Process: sulfate transport (GO:0008272);; Biological Process: indoleacetic acid biosynthetic process (GO:0009684);; Cellular Component: integral component of membrane (GO:0016021);; Biological Process: cysteine biosynthetic process (GO:0019344);; Biological Process: glucosinolate biosynthetic…	K17469|0|vvi:100257574|low affinity sulfate transporter 3; K17469 sulfate transporter 2, low-affinity (A)	[P]	Inorganic ion transport and metabolism	Sulfate transporter 2.1 GN=SULTR2;1 OS=Arabidopsis thaliana (Mouse-ear cress) PE=2 SV=1	Putative uncharacterized protein {ECO:0000313|EMBL:CCB47085.1} OS=Vitis vinifera (Grape) PE=4 SV=1	PREDICTED: low affinity sulfate transporter 3 [Vitis vinifera]
gene20454	1914	1584	2785	234	282	114	62.6212	49.846	89.5417	7.45277	8.93052	3.8514	9.12e-10	-3.31078	down	[E]	Amino acid transport and metabolism	Molecular Function: 3-dehydroquinate dehydratase activity (GO:0003855);; Molecular Function: shikimate 3-dehydrogenase (NADP+) activity (GO:0004764);; Biological Process: shikimate metabolic process (GO:0019632);; Molecular Function: NADP binding (GO:0050661);; Biological Process: oxidation-reduction process (GO:0055114);;	K13832|0|cit:102625541|bifunctional 3-dehydroquinate dehydratase/shikimate dehydrogenase, chloroplastic-like; K13832 3-dehydroquinate dehydratase / shikimate dehydrogenase [EC:4.2.1.10 1.1.1.25] (A)	[E]	Amino acid transport and metabolism	Shikimate dehydrogenase (Precursor) GN=EMB3004 OS=Arabidopsis thaliana (Mouse-ear cress) PE=1 SV=1	Shikimate dehydrogenase, putative {ECO:0000313|EMBL:EEF41656.1} OS=Ricinus communis (Castor bean) PE=3 SV=1	PREDICTED: bifunctional 3-dehydroquinate dehydratase/shikimate dehydrogenase, chloroplastic-like isoform X1 [Citrus sinensis]
gene25175	1726	1386	2027	339	406	335	127.227	98.3646	145.15	24.7298	30.3916	24.7725	1.1e-14	-2.24473	down	--	--	Cellular Component: chloroplast thylakoid (GO:0009534);; Cellular Component: chloroplast envelope (GO:0009941);; Biological Process: mRNA modification (GO:0016556);;	--	--	--	Beta-carotene isomerase D27, chloroplastic (Precursor) GN=D27 OS=Arabidopsis thaliana (Mouse-ear cress) PE=1 SV=1	Uncharacterized protein {ECO:0000313|EMBL:ESR52456.1} OS=Citrus clementina PE=4 SV=1	hypothetical protein CICLE_v10021724mg [Citrus clementina]
gene15482	425	503	568	76	97	75	25.5954	30.4693	34.0198	4.59555	5.89656	4.53165	5.67e-15	-2.58704	down	--	--	Molecular Function: transferase activity, transferring glycosyl groups (GO:0016757);;	--	[GC]	--	UDP-glycosyltransferase 87A1 GN=UGT87A1 OS=Arabidopsis thaliana (Mouse-ear cress) PE=2 SV=1	Uncharacterized protein {ECO:0000313|EnsemblPlants:GLYMA02G39680.1} OS=Glycine max (Soybean) PE=4 SV=2	PREDICTED: UDP-glycosyltransferase 87A1-like [Vitis vinifera]
gene738	1975	3346	3346	740	541	385	78.4305	128.975	128.851	28.7653	22.1013	14.8349	2.03e-07	-2.37254	down	[Z]	Cytoskeleton	Molecular Function: GTPase activity (GO:0003924);; Molecular Function: structural constituent of cytoskeleton (GO:0005200);; Molecular Function: GTP binding (GO:0005525);; Cellular Component: cytoplasm (GO:0005737);; Cellular Component: microtubule (GO:0005874);; Biological Process: GTP catabolic process (GO:0006184);; Biological Process: microtubule-based movement (GO:0007018);; Biological Proce…	K07375|0|obr:102715059|tubulin beta-1 chain-like; K07375 tubulin beta (A)	[Z]	Cytoskeleton	Tubulin beta-5 chain GN=TUBB5 OS=Zea mays (Maize) PE=1 SV=1	Coffea canephora DH200=94 genomic scaffold, scaffold_20 {ECO:0000313|EMBL:CDP06213.1} OS=Coffea canephora (Robusta coffee) PE=3 SV=1	unnamed protein product [Coffea canephora]
gene10745	191	250	357	123	101	52	6.60101	8.62844	12.2624	4.29313	3.50576	1.82556	0.00297485	-1.52451	down	--	--	Molecular Function: hydrolase activity (GO:0016787);; Biological Process: organic substance metabolic process (GO:0071704);;	--	--	--	Glucan endo-1,3-beta-glucosidase 7 (Precursor) GN=At4g34480 OS=Arabidopsis thaliana (Mouse-ear cress) PE=1 SV=2	Putative uncharacterized protein {ECO:0000313|EMBL:CBI39660.3} OS=Vitis vinifera (Grape) PE=3 SV=1	unnamed protein product [Vitis vinifera]
gene20118	686	415	541	254	234	119	34.2182	20.8695	27.3282	13.5414	12.1266	6.10371	0.000355913	-1.42853	down	[GEPR]	--	Cellular Component: plant-type vacuole (GO:0000325);; Cellular Component: vacuolar membrane (GO:0005774);; Cellular Component: integral component of membrane (GO:0016021);; Biological Process: transmembrane transport (GO:0055085);;	--	[R]	General function prediction only	SPX domain-containing membrane protein At4g22990 GN=At4g22990 OS=Arabidopsis thaliana (Mouse-ear cress) PE=2 SV=2	Major Facilitator Superfamily with SPX (SYG1/Pho81/XPR1) domain-containing protein {ECO:0000313|EMBL:EOX96115.1} OS=Theobroma cacao (Cacao) PE=4 SV=1	Major Facilitator Superfamily with SPX (SYG1/Pho81/XPR1) domain-containing protein [Theobroma cacao]
gene13113	536	775	909	282	372	210	20.3072	30.1543	35.664	10.5121	13.9512	8.33996	0.000514862	-1.35515	down	[C]	Energy production and conversion	Molecular Function: dihydrolipoyllysine-residue acetyltransferase activity (GO:0004742);; Cellular Component: plasma membrane (GO:0005886);; Biological Process: acetyl-CoA metabolic process (GO:0006084);; Biological Process: embryo development ending in seed dormancy (GO:0009793);; Cellular Component: chloroplast envelope (GO:0009941);; Biological Process: sterol biosynthetic process (GO:0016126)…	K00627|0|mdm:103443887|dihydrolipoyllysine-residue acetyltransferase component of pyruvate dehydrogenase complex, mitochondrial; K00627 pyruvate dehydrogenase E2 component (dihydrolipoamide acetyltransferase) [EC:2.3.1.12] (A)	[C]	Energy production and conversion	Dihydrolipoyllysine-residue acetyltransferase component 5 of pyruvate dehydrogenase complex, chloroplastic (Precursor) OS=Arabidopsis thaliana (Mouse-ear cress) PE=2 SV=1	Putative uncharacterized protein {ECO:0000313|EMBL:CCB44848.1} OS=Vitis vinifera (Grape) PE=3 SV=1	PREDICTED: dihydrolipoyllysine-residue acetyltransferase component of pyruvate dehydrogenase complex, mitochondrial [Malus domestica]
gene2895	1146	702	614	128	199	229	75.2335	47.2097	39.2463	8.85852	13.2129	15.5088	0.000182685	-2.14227	down	[R]	General function prediction only	Molecular Function: oxidoreductase activity, acting on paired donors, with incorporation or reduction of molecular oxygen, 2-oxoglutarate as one donor, and incorporation of one atom each of oxygen into both donors (GO:0016706);; Biological Process: oxidation-reduction process (GO:0055114);;	--	[QR]	--	Flavanone 3-dioxygenase GN=FHT OS=Petroselinum crispum (Parsley) PE=1 SV=1	Uncharacterized protein {ECO:0000313|EMBL:KDP30058.1} OS=Jatropha curcas (Barbados nut) PE=3 SV=1	hypothetical protein JCGZ_18383 [Jatropha curcas]
gene30155	340	355	454	137	180	129	10.3873	10.6412	13.3725	4.61494	5.5728	4.0671	7.68e-05	-1.35941	down	[E]	Amino acid transport and metabolism	Molecular Function: aminopeptidase activity (GO:0004177);; Cellular Component: vacuole (GO:0005773);; Biological Process: proteolysis (GO:0006508);; Molecular Function: metallopeptidase activity (GO:0008237);; Molecular Function: zinc ion binding (GO:0008270);; Cellular Component: chloroplast stroma (GO:0009570);;	K01267|0|pmum:103331182|probable aspartyl aminopeptidase; K01267 aspartyl aminopeptidase [EC:3.4.11.21] (A)	[E]	Amino acid transport and metabolism	Probable aspartyl aminopeptidase GN=RCOM_1506700 OS=Ricinus communis (Castor bean) PE=2 SV=2	Putative uncharacterized protein {ECO:0000313|EMBL:CBI35256.3} OS=Vitis vinifera (Grape) PE=3 SV=1	PREDICTED: probable aspartyl aminopeptidase [Prunus mume]
gene18867	354	271	259	145	117	172	21.8274	17.0148	16.4709	8.90721	7.30463	10.7463	0.00770881	-1.02159	down	--	--	Biological Process: response to light stimulus (GO:0009416);; Biological Process: cellular process (GO:0009987);;	--	[R]	General function prediction only	F-box protein AFR GN=F25P17.16 OS=Arabidopsis thaliana (Mouse-ear cress) PE=1 SV=2	Kelch repeat-containing F-box family protein {ECO:0000313|EMBL:EEF02954.2} OS=Populus trichocarpa (Western balsam poplar) PE=4 SV=2	kelch repeat-containing F-box family protein [Populus trichocarpa]
gene16479	513	673	1009	194	329	64	42.1857	54.789	90.4548	16.1661	28.674	6.77026	0.00230134	-1.89498	down	[R]	General function prediction only	Cellular Component: cytoplasm (GO:0005737);; Biological Process: response to light stimulus (GO:0009416);; Molecular Function: oxidoreductase activity, acting on single donors with incorporation of molecular oxygen, incorporation of two atoms of oxygen (GO:0016702);; Molecular Function: L-ascorbic acid binding (GO:0031418);; Molecular Function: flavonol synthase activity (GO:0045431);; Molecular …	K05278|0|cic:CICLE_v10026028mg|hypothetical protein; K05278 flavonol synthase [EC:1.14.11.23] (A)	[QR]	--	Flavonol synthase/flavanone 3-hydroxylase GN=FLS OS=Citrus unshiu (Satsuma mandarin) PE=1 SV=1	Uncharacterized protein {ECO:0000313|EMBL:KDO58716.1} OS=Citrus sinensis (Sweet orange) PE=3 SV=1	RecName: Full=Flavonol synthase/flavanone 3-hydroxylase; AltName: Full=CitFLS; Short=FLS [Citrus unshiu]
gene4918	1724	1528	1944	722	653	608	76.9463	68.8505	83.361	32.1923	28.7999	25.3454	2.4e-09	-1.3839	down	--	--	--	--	--	--	Transcription factor TCP3 GN=TCP3 OS=Arabidopsis thaliana (Mouse-ear cress) PE=2 SV=1	Transcription factor, putative {ECO:0000313|EMBL:EEF37266.1} OS=Ricinus communis (Castor bean) PE=4 SV=1	transcription factor, putative [Ricinus communis]
gene2211	1410	1330	1245	664	667	600	47.6319	44.5483	41.2772	23.021	22.7223	20.7837	1.75e-05	-1.0396	down	--	--	Molecular Function: transferase activity (GO:0016740);;	--	[R]	General function prediction only	--	O-acetyltransferase family protein isoform 4 {ECO:0000313|EMBL:EOY27785.1} OS=Theobroma cacao (Cacao) PE=4 SV=1	O-acetyltransferase family protein isoform 4 [Theobroma cacao]
gene8559	637	574	944	195	191	136	37.6092	34.8087	56.3469	11.7841	11.6814	8.42222	2.64e-06	-2.03917	down	--	--	Molecular Function: hydrolase activity, hydrolyzing O-glycosyl compounds (GO:0004553);; Biological Process: metabolic process (GO:0008152);;	--	--	--	Glucan endo-1,3-beta-glucosidase 11 (Precursor) GN=At1g32860 OS=Arabidopsis thaliana (Mouse-ear cress) PE=1 SV=1	Glycosyl hydrolase family 17 family protein {ECO:0000313|EMBL:EEE97667.2} OS=Populus trichocarpa (Western balsam poplar) PE=3 SV=2	glycosyl hydrolase family 17 family protein [Populus trichocarpa]
gene27663	20	48	47	4	9	4	1.16867	2.07719	1.98388	0.180869	0.434173	0.236038	0.00422326	-2.75197	down	[L]	Replication, recombination and repair	Molecular Function: DNA primase activity (GO:0003896);; Biological Process: DNA replication, synthesis of RNA primer (GO:0006269);; Biological Process: DNA replication initiation (GO:0006270);; Biological Process: regulation of DNA replication (GO:0006275);; Biological Process: DNA methylation (GO:0006306);; Biological Process: cell proliferation (GO:0008283);; Cellular Component: plasmodesma (GO…	K02685|0|vvi:100244238|probable DNA primase large subunit; K02685 DNA primase large subunit [EC:2.7.7.-] (A)	[L]	Replication, recombination and repair	Probable DNA primase large subunit GN=At1g67320 OS=Arabidopsis thaliana (Mouse-ear cress) PE=2 SV=2	Putative uncharacterized protein {ECO:0000313|EMBL:CBI33371.3} OS=Vitis vinifera (Grape) PE=4 SV=1	PREDICTED: probable DNA primase large subunit [Vitis vinifera]
gene29257	1623	1212	972	154	135	269	181.115	129.58	101.951	16.252	14.4917	28.8801	8.43e-10	-2.76661	down	--	--	--	--	--	--	GEM-like protein 4 GN=At5g08350 OS=Arabidopsis thaliana (Mouse-ear cress) PE=2 SV=1	Uncharacterized protein {ECO:0000313|EMBL:KDP40480.1} OS=Jatropha curcas (Barbados nut) PE=4 SV=1	hypothetical protein JCGZ_24479 [Jatropha curcas]
gene18406	15	63	58	3	3	0	1.07717	4.79642	4.24217	0.240801	0.250059	0	0.00091314	-4.4935	down	[T]	Signal transduction mechanisms	Molecular Function: hydrolase activity (GO:0016787);;	--	[TR]	--	Serine/threonine-protein phosphatase BSL1 homolog GN=OJ1607_F09.10 OS=Oryza sativa subsp. japonica (Rice) PE=2 SV=1	Uncharacterized protein {ECO:0000313|EMBL:EMJ04057.1} OS=Prunus persica (Peach) PE=4 SV=1	PREDICTED: uncharacterized protein LOC103339718 [Prunus mume]
gene23894	445	740	701	283	328	300	25.9848	43.0109	40.9133	16.3507	18.9038	17.3683	0.00220297	-1.04453	down	--	--	Molecular Function: nucleotide binding (GO:0000166);; Molecular Function: phosphogluconate dehydrogenase (decarboxylating) activity (GO:0004616);; Biological Process: pentose-phosphate shunt (GO:0006098);; Biological Process: valine metabolic process (GO:0006573);; Molecular Function: 3-hydroxyisobutyrate dehydrogenase activity (GO:0008442);; Molecular Function: 2-hydroxy-3-oxopropionate reductas…	K18121|0|pmum:103327691|glyoxylate/succinic semialdehyde reductase 2, chloroplastic; K18121 glyoxylate/succinic semialdehyde reductase [EC:1.1.1.79 1.1.1.-] (A)	[R]	General function prediction only	Glyoxylate/succinic semialdehyde reductase 2, chloroplastic (Precursor) GN=F11A6.12 OS=Arabidopsis thaliana (Mouse-ear cress) PE=1 SV=1	Uncharacterized protein {ECO:0000313|EMBL:EMJ16846.1} OS=Prunus persica (Peach) PE=4 SV=1	PREDICTED: glyoxylate/succinic semialdehyde reductase 2, chloroplastic [Sesamum indicum]
gene13587	445	1021	1055	238	166	115	21.1193	49.1796	49.9152	11.3328	7.93495	5.57856	0.00114524	-2.27348	down	[M]	Cell wall/membrane/envelope biogenesis	Molecular Function: polygalacturonase activity (GO:0004650);; Cellular Component: extracellular region (GO:0005576);; Biological Process: carbohydrate metabolic process (GO:0005975);;	--	--	--	Probable polygalacturonase OS=Vitis vinifera (Grape) PE=1 SV=1	Uncharacterized protein {ECO:0000313|EMBL:EMJ11169.1} OS=Prunus persica (Peach) PE=3 SV=1	hypothetical protein PRUPE_ppa004996mg [Prunus persica]
gene15276	597	514	618	190	300	191	11.2101	9.92391	11.6645	3.93139	5.94774	3.92948	6.23e-06	-1.33832	down	--	--	Molecular Function: voltage-gated potassium channel activity (GO:0005249);; Biological Process: potassium ion transport (GO:0006813);; Cellular Component: integral component of membrane (GO:0016021);; Biological Process: transmembrane transport (GO:0055085);;	--	[PT]	--	Potassium channel KAT1 GN=KAT1 OS=Arabidopsis thaliana (Mouse-ear cress) PE=1 SV=2	Putative uncharacterized protein {ECO:0000313|EMBL:CCB55787.1} OS=Vitis vinifera (Grape) PE=4 SV=1	PREDICTED: potassium channel KAT1-like [Prunus mume]
gene29611	2339	2443	3778	1113	743	497	143.065	151.892	234.112	69.3977	46.2905	30.8308	5.48e-05	-1.85602	down	--	--	--	--	--	--	Uncharacterized protein At4g06744 (Precursor) GN=At4g06744 OS=Arabidopsis thaliana (Mouse-ear cress) PE=2 SV=1	Uncharacterized protein {ECO:0000313|EMBL:EXB56502.1} OS=Morus notabilis PE=4 SV=1	Uncharacterized protein L484_008883 [Morus notabilis]
gene19813	1615	1572	2618	463	496	215	62.8189	61.3772	103.29	18.8364	19.2629	8.22133	7.93e-06	-2.29862	down	--	--	Biological Process: metabolic process (GO:0008152);;	--	--	--	--	Uncharacterized protein {ECO:0000313|EMBL:ESR42037.1} OS=Citrus clementina PE=4 SV=1	hypothetical protein CICLE_v10011672mg [Citrus clementina]
gene21593	2880	3418	3499	139	180	6	177.784	209.731	210.286	9.14059	11.1349	0.374719	1.63e-84	-4.90498	down	[R]	General function prediction only	Molecular Function: hydrolase activity (GO:0016787);;	--	--	--	--	Catalytic, putative isoform 1 {ECO:0000313|EMBL:EOY19136.1} OS=Theobroma cacao (Cacao) PE=4 SV=1	Catalytic, putative isoform 1 [Theobroma cacao]
gene12489	2015	1932	2263	965	1244	871	81.0287	83.3249	97.0771	43.291	50.7815	38.7751	1.47e-05	-1.00574	down	--	--	Molecular Function: sequence-specific DNA binding transcription factor activity (GO:0003700);; Cellular Component: nucleus (GO:0005634);; Molecular Function: zinc ion binding (GO:0008270);; Biological Process: seed germination (GO:0009845);; Molecular Function: sequence-specific DNA binding (GO:0043565);; Biological Process: positive regulation of transcription, DNA-templated (GO:0045893);;	--	[K]	Transcription	GATA transcription factor 8 GN=GATA8 OS=Arabidopsis thaliana (Mouse-ear cress) PE=2 SV=1	Uncharacterized protein {ECO:0000313|EMBL:ESR49675.1} OS=Citrus clementina PE=4 SV=1	hypothetical protein CICLE_v10032018mg [Citrus clementina]
gene27697	7	24	29	0	0	0	0.899947	3.02617	3.67473	0	0.110963	0	0.000134058	#NAME?	down	--	--	Cellular Component: extracellular region (GO:0005576);; Biological Process: defense response to fungus (GO:0050832);;	--	--	--	Thaumatin-like protein 1 (Precursor) GN=TL1 OS=Castanea sativa (Sweet chestnut) PE=2 SV=1	Thaumatin-like protein {ECO:0000313|EMBL:ACI04550.1} OS=Pyrus pyrifolia (Chinese pear) PE=2 SV=1	thaumatin-like protein [Pyrus pyrifolia]
gene12395	11	21	26	1	0	0	0.630714	1.18979	1.47004	0.0555973	0.0498408	0	0.000441577	-5.8477	down	--	--	Molecular Function: transferase activity, transferring acyl groups other than amino-acyl groups (GO:0016747);;	--	--	--	Benzyl alcohol O-benzoyltransferase GN=HSR201 OS=Nicotiana tabacum (Common tobacco) PE=1 SV=1	Putative alcohol acyl-transferases {ECO:0000313|EMBL:AAW51125.1} OS=Cucumis melo (Muskmelon) PE=2 SV=1	PREDICTED: benzyl alcohol O-benzoyltransferase [Prunus mume]
gene19171	1153	861	471	137	332	173	66.4828	49.7581	29.2177	8.97102	19.8505	11.0682	0.00571636	-1.94689	down	--	--	--	--	--	--	Protein trichome birefringence-like 43 GN=TBL43 OS=Arabidopsis thaliana (Mouse-ear cress) PE=2 SV=1	Uncharacterized protein {ECO:0000313|EMBL:KDO58611.1} OS=Citrus sinensis (Sweet orange) PE=4 SV=1	hypothetical protein CISIN_1g018353mg [Citrus sinensis]
gene17943	1117	1032	1387	72	204	78	43.2	40.1818	53.3113	2.81319	7.8523	3.03696	8.35e-29	-3.31392	down	--	--	--	--	--	--	Transcription factor HBI1 GN=T30D6.19 OS=Arabidopsis thaliana (Mouse-ear cress) PE=1 SV=3	Basic helix-loop-helix DNA-binding superfamily protein, putative isoform 1 {ECO:0000313|EMBL:EOX91062.1} OS=Theobroma cacao (Cacao) PE=4 SV=1	Basic helix-loop-helix DNA-binding superfamily protein, putative isoform 1 [Theobroma cacao]
gene4815	287	314	403	108	117	88	7.99608	8.86648	11.6829	3.00055	3.43517	2.5896	5.12e-06	-1.67551	down	--	--	--	--	--	--	QWRF motif-containing protein 2 GN=QWRF2 OS=Arabidopsis thaliana (Mouse-ear cress) PE=2 SV=1	Uncharacterized protein {ECO:0000313|EMBL:KGN43856.1} OS=Cucumis sativus (Cucumber) PE=4 SV=1	PREDICTED: uncharacterized protein LOC101215899 [Cucumis sativus]
gene17691	195	784	401	0	5	0	8.23461	32.6617	16.4978	0	0.232333	0	3.68e-06	-8.10086	down	[Q]	Secondary metabolites biosynthesis, transport and catabolism	Molecular Function: oxidoreductase activity (GO:0016491);; Molecular Function: metal ion binding (GO:0046872);;	--	[R]	General function prediction only	Cytochrome P450 71A1 GN=CYP71A1 OS=Persea americana (Avocado) PE=1 SV=2	Cytochrome P450 71A1 {ECO:0000313|EMBL:EOY22276.1} OS=Theobroma cacao (Cacao) PE=3 SV=1	Cytochrome P450 71A1 [Theobroma cacao]
gene834	31465	30547	36059	12230	20382	15066	3316.81	3253.45	3779.63	1309.05	2170.88	1620.25	0.00081689	-1.03505	down	--	--	Molecular Function: calcium ion binding (GO:0005509);; Molecular Function: poly(U) RNA binding (GO:0008266);; Cellular Component: chloroplast thylakoid membrane (GO:0009535);; Cellular Component: chloroplast stroma (GO:0009570);; Cellular Component: photosystem II oxygen evolving complex (GO:0009654);; Cellular Component: chloroplast envelope (GO:0009941);; Biological Process: photosynthesis (GO:…	K02717|7.46552e-160|pop:POPTR_0005s22830g|POPTRDRAFT_818640; photosystem II oxygen-evolving complex protein 2 precursor; K02717 photosystem II oxygen-evolving enhancer protein 2 (A)	--	--	Oxygen-evolving enhancer protein 2, chloroplastic (Precursor) GN=PSBP OS=Cucumis sativus (Cucumber) PE=2 SV=1	Photosystem II oxygen-evolving complex protein 2 {ECO:0000313|EMBL:EEE94566.1} OS=Populus trichocarpa (Western balsam poplar) PE=2 SV=1	photosystem II oxygen-evolving complex protein 2 precursor [Populus trichocarpa]
gene25786	2818	2698	3534	538	977	521	138.099	135.817	160.126	27.8218	45.5712	25.408	1.93e-16	-2.14605	down	[R]	General function prediction only	Cellular Component: chloroplast stroma (GO:0009570);; Cellular Component: chloroplast envelope (GO:0009941);; Biological Process: mRNA modification (GO:0016556);; Molecular Function: haloalkane dehalogenase activity (GO:0018786);;	--	[R]	General function prediction only	--	Uncharacterized protein {ECO:0000313|EMBL:KCW53844.1} OS=Eucalyptus grandis (Flooded gum) PE=4 SV=1	PREDICTED: uncharacterized protein LOC104423192 [Eucalyptus grandis]
gene23114	100	142	80	10	7	7	4.85462	6.85328	3.85482	0.501594	0.352734	0.353864	7.29e-08	-3.74019	down	--	--	Molecular Function: kinase activity (GO:0016301);;	--	--	--	Putative leucine-rich repeat receptor-like protein kinase At2g19210 (Precursor) GN=At2g19210 OS=Arabidopsis thaliana (Mouse-ear cress) PE=3 SV=1	Uncharacterized protein {ECO:0000313|EMBL:EMJ17237.1} OS=Prunus persica (Peach) PE=3 SV=1	PREDICTED: probable LRR receptor-like serine/threonine-protein kinase At1g51860 isoform X2 [Prunus mume]
gene632	5360	7261	8603	1824	2768	1591	399.32	531.406	610.652	134.465	193.01	107.221	1.07e-06	-1.77322	down	[O]	Posttranslational modification, protein turnover, chaperones	Molecular Function: peroxidase activity (GO:0004601);; Biological Process: response to cold (GO:0009409);; Cellular Component: chloroplast stroma (GO:0009570);; Cellular Component: thylakoid (GO:0009579);; Cellular Component: chloroplast envelope (GO:0009941);; Cellular Component: stromule (GO:0010319);; Biological Process: defense response to bacterium (GO:0042742);; Cellular Component: apoplast…	K03386|4.05999e-152|pper:PRUPE_ppa009960mg|hypothetical protein; K03386 peroxiredoxin (alkyl hydroperoxide reductase subunit C) [EC:1.11.1.15] (A)	[O]	Posttranslational modification, protein turnover, chaperones	2-Cys peroxiredoxin BAS1, chloroplastic (Precursor) GN=BAS1 OS=Arabidopsis thaliana (Mouse-ear cress) PE=1 SV=2	Uncharacterized protein {ECO:0000313|EMBL:EMJ03643.1} OS=Prunus persica (Peach) PE=4 SV=1	PREDICTED: 2-Cys peroxiredoxin BAS1, chloroplastic-like [Nelumbo nucifera]
gene1999	969	924	1052	104	184	181	18.5592	18.2495	18.0095	2.44356	3.77665	3.88884	5.88e-23	-2.64597	down	[S]	Function unknown	--	--	--	--	TMV resistance protein N GN=N OS=Nicotiana glutinosa (Tobacco) PE=1 SV=1	Putative uncharacterized protein {ECO:0000313|EMBL:CCB45110.1} OS=Vitis vinifera (Grape) PE=4 SV=1	PREDICTED: TMV resistance protein N-like [Fragaria vesca subsp. vesca]
gene14059	16	24	29	2	1	0	4.67118	6.71883	7.86036	0.592196	0.507757	0	0.000801689	-4.51398	down	--	--	Cellular Component: mitochondrion (GO:0005739);; Biological Process: response to auxin (GO:0009733);;	--	--	--	Indole-3-acetic acid-induced protein ARG7 GN=ARG7 OS=Vigna radiata var. radiata (Mung bean) PE=2 SV=1	SAUR-like auxin-responsive protein family, putative {ECO:0000313|EMBL:EOY15195.1} OS=Theobroma cacao (Cacao) PE=4 SV=1	SAUR-like auxin-responsive protein family, putative [Theobroma cacao]
gene30	203	232	324	90	142	84	5.51801	6.24108	8.74865	2.45337	3.82919	2.29179	0.00215853	-1.25811	down	--	--	Molecular Function: hydrolase activity, hydrolyzing O-glycosyl compounds (GO:0004553);; Biological Process: metabolic process (GO:0008152);; Molecular Function: galactinol-raffinose galactosyltransferase activity (GO:0047268);;	K06617|0|pper:PRUPE_ppa001841mg|hypothetical protein; K06617 raffinose synthase [EC:2.4.1.82] (A)	--	--	Probable galactinol--sucrose galactosyltransferase 1 OS=Arabidopsis thaliana (Mouse-ear cress) PE=2 SV=1	Uncharacterized protein {ECO:0000313|EMBL:EMJ09911.1} OS=Prunus persica (Peach) PE=4 SV=1	hypothetical protein PRUPE_ppa001841mg [Prunus persica]
gene24212	766	594	870	320	342	326	32.4685	25.07	36.4258	13.6546	14.7097	14.1382	1.94e-05	-1.16892	down	[C]	Energy production and conversion	Molecular Function: metal ion binding (GO:0046872);;	K00121|7.10665e-172|vvi:100245520|alcohol dehydrogenase-like 1; K00121 S-(hydroxymethyl)glutathione dehydrogenase / alcohol dehydrogenase [EC:1.1.1.284 1.1.1.1] (A)	[Q]	Secondary metabolites biosynthesis, transport and catabolism	Alcohol dehydrogenase-like 1 GN=At1g22430 OS=Arabidopsis thaliana (Mouse-ear cress) PE=2 SV=1	GroES-like zinc-binding dehydrogenase family protein isoform 2 {ECO:0000313|EMBL:EOY15943.1} OS=Theobroma cacao (Cacao) PE=4 SV=1	GroES-like zinc-binding dehydrogenase family protein isoform 2 [Theobroma cacao]
gene24834	7184	9417	15350	903	800	269	223.894	294.253	477.813	27.2593	24.2955	7.99944	2.99e-07	-4.0103	down	--	--	Biological Process: carbohydrate metabolic process (GO:0005975);; Molecular Function: cellulase activity (GO:0008810);; Molecular Function: carbohydrate binding (GO:0030246);;	--	--	--	Endoglucanase 6 (Precursor) GN=At1g64390 OS=Arabidopsis thaliana (Mouse-ear cress) PE=2 SV=2	Endoglucanase {ECO:0000256|RuleBase:RU361166} OS=Populus trichocarpa (Western balsam poplar) PE=3 SV=2	endo-glucanase 2 family protein [Populus trichocarpa]
gene22391	873	681	890	265	262	251	46.6226	36.2243	46.574	14.4734	14.1935	13.7297	9.09e-10	-1.64578	down	--	--	--	--	--	--	Cyclic dof factor 2 GN=MIJ24.16 OS=Arabidopsis thaliana (Mouse-ear cress) PE=1 SV=2	Uncharacterized protein {ECO:0000313|EMBL:EMJ24491.1} OS=Prunus persica (Peach) PE=4 SV=1	PREDICTED: cyclic dof factor 1-like [Prunus mume]
gene14714	51	69	94	9	21	16	2.71293	3.58946	4.84492	0.48331	1.12751	0.863533	0.00287952	-2.21292	down	--	--	--	--	[R]	General function prediction only	Pentatricopeptide repeat-containing protein At2g42920, chloroplastic (Precursor) GN=PCMP-E75 OS=Arabidopsis thaliana (Mouse-ear cress) PE=2 SV=1	Pentatricopeptide repeat-containing family protein {ECO:0000313|EMBL:EEE93737.1} OS=Populus trichocarpa (Western balsam poplar) PE=4 SV=1	pentatricopeptide repeat-containing family protein [Populus trichocarpa]
gene4209	721	765	1027	326	272	127	19.304	19.9595	26.0863	8.5743	7.18591	3.45305	1.85e-07	-1.78599	down	--	--	--	--	[TZ]	--	Formin-like protein 1 (Precursor) GN=MWL2.16 OS=Arabidopsis thaliana (Mouse-ear cress) PE=1 SV=1	Formin-like protein {ECO:0000256|RuleBase:RU361260} OS=Citrus sinensis (Sweet orange) PE=3 SV=1	hypothetical protein CISIN_1g001663mg [Citrus sinensis]
gene24912	326	300	349	139	183	137	36.6363	29.0644	39.3186	12.9797	25.4396	16.5532	0.00317855	-1.08117	down	--	--	Molecular Function: structural molecule activity (GO:0005198);; Cellular Component: chloroplast (GO:0009507);;	--	--	--	Probable plastid-lipid-associated protein 11 GN=F6N15.13 OS=Arabidopsis thaliana (Mouse-ear cress) PE=2 SV=1	Uncharacterized protein {ECO:0000313|EMBL:ERP53060.1} OS=Populus trichocarpa (Western balsam poplar) PE=4 SV=1	hypothetical protein POPTR_0014s05740g [Populus trichocarpa]
gene4277	713	652	881	247	424	278	31.0914	28.2054	38.0657	10.8208	18.4505	12.2934	5.82e-06	-1.23713	down	[O]	Posttranslational modification, protein turnover, chaperones	Biological Process: maltose metabolic process (GO:0000023);; Biological Process: phosphatidylglycerol biosynthetic process (GO:0006655);; Biological Process: leaf morphogenesis (GO:0009965);; Biological Process: thylakoid membrane organization (GO:0010027);; Biological Process: carotenoid biosynthetic process (GO:0016117);; Biological Process: mRNA modification (GO:0016556);; Biological Process: …	K07399|0|vvi:100265915|cytochrome c biogenesis protein CCS1, chloroplastic; K07399 cytochrome c biogenesis protein (A)	--	--	Cytochrome c biogenesis protein CCS1, chloroplastic (Precursor) GN=CCS1 OS=Arabidopsis thaliana (Mouse-ear cress) PE=1 SV=1	Putative uncharacterized protein {ECO:0000313|EMBL:CBI32546.3} OS=Vitis vinifera (Grape) PE=3 SV=1	PREDICTED: cytochrome c biogenesis protein CCS1, chloroplastic [Vitis vinifera]
gene12856	953	950	1003	254	414	147	71.3231	70.4029	73.1292	19.6907	31.5092	11.324	1.48e-12	-1.82722	down	--	--	--	K08059|1.67527e-73|pop:POPTR_0006s10390g|POPTRDRAFT_762527; hypothetical protein; K08059 interferon, gamma-inducible protein 30 (A)	[O]	Posttranslational modification, protein turnover, chaperones	--	Uncharacterized protein {ECO:0000313|EMBL:EXB54259.1} OS=Morus notabilis PE=4 SV=1	hypothetical protein L484_013988 [Morus notabilis]
gene4365	823	1008	1094	389	545	432	28.1279	34.5139	37.0723	13.4087	19.4169	14.4288	1.93e-05	-1.09303	down	--	--	Cellular Component: Golgi apparatus (GO:0005794);; Biological Process: protein glycosylation (GO:0006486);; Cellular Component: integral component of membrane (GO:0016021);; Molecular Function: carbohydrate binding (GO:0030246);; Molecular Function: galactosylxylosylprotein 3-beta-galactosyltransferase activity (GO:0047220);;	--	[G]	Carbohydrate transport and metabolism	Probable beta-1,3-galactosyltransferase 20 GN=B3GALT20 OS=Arabidopsis thaliana (Mouse-ear cress) PE=2 SV=1	Uncharacterized protein {ECO:0000313|EMBL:EMJ14807.1} OS=Prunus persica (Peach) PE=4 SV=1	PREDICTED: probable beta-1,3-galactosyltransferase 20 [Prunus mume]
gene9669	1041	1137	1378	481	588	563	37.8039	41.422	51.9988	19.7214	22.4242	21.9323	5.36e-06	-1.11839	down	[O]	Posttranslational modification, protein turnover, chaperones	Molecular Function: thioredoxin-disulfide reductase activity (GO:0004791);; Molecular Function: enzyme activator activity (GO:0008047);; Cellular Component: chloroplast stroma (GO:0009570);; Biological Process: thylakoid membrane organization (GO:0010027);; Biological Process: regulation of chlorophyll biosynthetic process (GO:0010380);; Biological Process: regulation of starch biosynthetic proce…	K00384|0|pop:POPTR_0006s04760g|POPTRDRAFT_1080427; hypothetical protein; K00384 thioredoxin reductase (NADPH) [EC:1.8.1.9] (A)	[O]	Posttranslational modification, protein turnover, chaperones	NADPH-dependent thioredoxin reductase 3 (Precursor) GN=NTRC OS=Arabidopsis thaliana (Mouse-ear cress) PE=1 SV=2	Thioredoxin reductase {ECO:0000256|RuleBase:RU003881} OS=Morus notabilis PE=3 SV=1	NADPH-dependent thioredoxin reductase 3 -like protein [Gossypium arboreum]
gene15161	1860	1565	2559	257	394	214	168.835	144.321	205.47	19.7769	30.2945	19.1082	2.5e-10	-2.78397	down	--	--	Biological Process: metabolic process (GO:0008152);; Molecular Function: trans-zeatin O-beta-D-glucosyltransferase activity (GO:0050403);; Molecular Function: cis-zeatin O-beta-D-glucosyltransferase activity (GO:0050502);;	--	[GC]	--	7-deoxyloganetin glucosyltransferase GN=UGT85A24 OS=Gardenia jasminoides (Cape jasmine) PE=1 SV=1	UDP-glucuronosyltransferase family protein {ECO:0000313|EMBL:EEE81578.1} OS=Populus trichocarpa (Western balsam poplar) PE=4 SV=1	PREDICTED: 7-deoxyloganetin glucosyltransferase [Populus euphratica]
gene18255	1134	1087	1212	415	436	287	25.2302	23.8547	26.5091	9.44653	9.75183	6.49617	1.34e-10	-1.58663	down	[G]	Carbohydrate transport and metabolism	Biological Process: maltose metabolic process (GO:0000023);; Molecular Function: trehalose-phosphatase activity (GO:0004805);; Biological Process: trehalose biosynthetic process (GO:0005992);; Molecular Function: transferase activity, transferring glycosyl groups (GO:0016757);; Biological Process: starch biosynthetic process (GO:0019252);; Biological Process: positive regulation of catalytic acti…	K16055|0|pmum:103336865|alpha,alpha-trehalose-phosphate synthase [UDP-forming] 5; K16055 trehalose 6-phosphate synthase/phosphatase [EC:2.4.1.15 3.1.3.12] (A)	[G]	Carbohydrate transport and metabolism	Alpha,alpha-trehalose-phosphate synthase [UDP-forming] 5 GN=TPS5 OS=Arabidopsis thaliana (Mouse-ear cress) PE=1 SV=2	Uncharacterized protein {ECO:0000313|EMBL:EMJ11566.1} OS=Prunus persica (Peach) PE=4 SV=1	PREDICTED: alpha,alpha-trehalose-phosphate synthase [UDP-forming] 5 [Prunus mume]
gene12645	1228	955	1349	303	473	387	160.124	124.237	172.088	40.6195	62.2692	51.4347	7.29e-10	-1.59727	down	--	--	Cellular Component: chloroplast thylakoid membrane (GO:0009535);; Biological Process: NADH dehydrogenase complex (plastoquinone) assembly (GO:0010258);; Cellular Component: NAD(P)H dehydrogenase complex (plastoquinone) (GO:0010598);; Molecular Function: oxidoreductase activity, acting on NAD(P)H, quinone or similar compound as acceptor (GO:0016655);; Molecular Function: quinone binding (GO:004803…	--	--	--	NAD(P)H-quinone oxidoreductase subunit M, chloroplastic (Precursor) OS=Vitis vinifera (Grape) PE=2 SV=1	Uncharacterized protein {ECO:0000313|EMBL:KDP32868.1} OS=Jatropha curcas (Barbados nut) PE=4 SV=1	PREDICTED: NAD(P)H-quinone oxidoreductase subunit M, chloroplastic [Vitis vinifera]
gene20676	1911	2294	2967	601	587	237	82.366	104.337	128.56	25.8358	27.7481	11.0021	1.06e-09	-2.32405	down	[RTKL]	--	Molecular Function: ATP binding (GO:0005524);; Biological Process: protein phosphorylation (GO:0006468);; Cellular Component: integral component of membrane (GO:0016021);; Molecular Function: tau-protein kinase activity (GO:0050321);;	--	--	--	Probable inactive receptor kinase At1g48480 (Precursor) GN=RKL1 OS=Arabidopsis thaliana (Mouse-ear cress) PE=2 SV=1	Uncharacterized protein {ECO:0000313|EMBL:EMJ12488.1} OS=Prunus persica (Peach) PE=4 SV=1	hypothetical protein PRUPE_ppa002536mg [Prunus persica]
gene23985	120	169	239	17	36	10	3.33838	4.64037	6.46487	0.48649	1.00739	0.287623	1.58e-06	-3.05998	down	--	--	Molecular Function: protein serine/threonine kinase activity (GO:0004674);; Molecular Function: protein tyrosine kinase activity (GO:0004713);; Molecular Function: ATP binding (GO:0005524);; Biological Process: protein phosphorylation (GO:0006468);; Biological Process: transmembrane receptor protein tyrosine kinase signaling pathway (GO:0007169);; Biological Process: response to auxin (GO:0009733…	--	--	--	Leucine-rich repeat receptor-like tyrosine-protein kinase At2g41820 (Precursor) GN=At2g41820 OS=Arabidopsis thaliana (Mouse-ear cress) PE=2 SV=1	Uncharacterized protein {ECO:0000313|EMBL:KDP26048.1} OS=Jatropha curcas (Barbados nut) PE=4 SV=1	hypothetical protein JCGZ_21081 [Jatropha curcas]
gene16647	446	572	712	231	203	86	10.1257	13.531	16.8525	5.3867	4.88758	2.12964	1.27e-05	-1.72678	down	--	--	Molecular Function: calmodulin binding (GO:0005516);; Biological Process: defense response (GO:0006952);; Biological Process: response to biotic stimulus (GO:0009607);; Cellular Component: integral component of membrane (GO:0016021);;	K08472|0|pmum:103326224|MLO-like protein 11; K08472 mlo protein (A)	--	--	MLO-like protein 11 GN=MLO11 OS=Arabidopsis thaliana (Mouse-ear cress) PE=2 SV=1	MLO-like protein {ECO:0000256|RuleBase:RU280816} OS=Prunus persica (Peach) PE=3 SV=1	PREDICTED: MLO-like protein 11 [Prunus mume]
gene12957	19799	29631	55234	798	1504	268	1026.37	1520.85	2809.29	40.231	76.9724	13.3173	4.22e-06	-5.33997	down	--	--	--	--	--	--	Proline-rich protein 4 (Precursor) GN=PRP4 OS=Arabidopsis thaliana (Mouse-ear cress) PE=2 SV=1	Uncharacterized protein {ECO:0000313|EMBL:ERP62346.1} OS=Populus trichocarpa (Western balsam poplar) PE=4 SV=1	hypothetical protein POPTR_0004s17590g [Populus trichocarpa]
gene29566	389	384	506	164	197	175	11.7837	11.638	15.508	5.38196	6.16011	5.6289	0.000147606	-1.24923	down	--	--	--	--	--	--	Uncharacterized protein At1g04910 GN=At1g04910 OS=Arabidopsis thaliana (Mouse-ear cress) PE=2 SV=1	Uncharacterized protein {ECO:0000313|EMBL:ESR47821.1} OS=Citrus clementina PE=4 SV=1	PREDICTED: uncharacterized protein At1g04910-like [Fragaria vesca subsp. vesca]
gene8775	562	454	202	63	86	101	18.1359	14.604	5.96023	2.01364	2.75552	3.21839	0.00378031	-2.28018	down	[E]	Amino acid transport and metabolism	Molecular Function: transporter activity (GO:0005215);; Biological Process: transport (GO:0006810);; Cellular Component: membrane (GO:0016020);;	--	[E]	Amino acid transport and metabolism	Protein NRT1/ PTR FAMILY 7.1 GN=NPF7.1 OS=Arabidopsis thaliana (Mouse-ear cress) PE=2 SV=1	Putative peptide/nitrate transporter {ECO:0000313|EMBL:EXB28998.1} OS=Morus notabilis PE=4 SV=1	Putative peptide/nitrate transporter [Morus notabilis]
gene17759	53	56	12	1	2	0	3.90148	4.13137	0.889105	0.0776272	0.202027	0	0.000592691	-5.32538	down	[RTKL]	--	Molecular Function: protein serine/threonine kinase activity (GO:0004674);; Molecular Function: calcium ion binding (GO:0005509);; Molecular Function: ATP binding (GO:0005524);; Biological Process: protein phosphorylation (GO:0006468);; Molecular Function: polysaccharide binding (GO:0030247);;	--	--	--	Wall-associated receptor kinase 5 (Precursor) GN=WAK5 OS=Arabidopsis thaliana (Mouse-ear cress) PE=2 SV=1	Putative uncharacterized protein {ECO:0000313|EMBL:CCB43294.1} OS=Vitis vinifera (Grape) PE=4 SV=1	PREDICTED: wall-associated receptor kinase 2-like [Malus domestica]
gene15352	142	161	234	8	25	13	4.77599	5.31305	7.52004	0.282282	0.863342	0.458309	1.73e-10	-3.53955	down	--	--	Molecular Function: hydrolase activity (GO:0016787);;	--	--	--	--	Uncharacterized protein {ECO:0000313|EMBL:EMJ03190.1} (Fragment) OS=Prunus persica (Peach) PE=4 SV=1	PREDICTED: uncharacterized serine-rich protein C215.13 [Prunus mume]
gene8889	731	1971	2453	114	219	24	241.547	789.625	869.917	41.3136	81.0592	5.89037	0.00025913	-3.8439	down	--	--	--	--	--	--	Gibberellin-regulated protein 4 (Precursor) GN=GASA4 OS=Arabidopsis thaliana (Mouse-ear cress) PE=1 SV=2	Gip1-like protein {ECO:0000313|EMBL:AAV84589.1} OS=Populus tomentosa (Chinese white poplar) PE=2 SV=1	PREDICTED: gibberellin-regulated protein 4 [Populus euphratica]
gene9368	196	175	200	47	55	32	23.0961	20.8626	23.5801	5.64898	6.54914	3.87994	1.97e-05	-2.0848	down	--	--	--	--	--	--	--	Putative uncharacterized protein {ECO:0000313|EMBL:CCB43065.1} OS=Vitis vinifera (Grape) PE=4 SV=1	PREDICTED: uncharacterized protein LOC103338467 [Prunus mume]
gene12735	697	671	861	280	274	262	21.5482	20.5526	26.3348	8.81603	8.57527	8.25498	1.38e-07	-1.44414	down	[L]	Replication, recombination and repair	Biological Process: photoreactive repair (GO:0000719);; Molecular Function: deoxyribodipyrimidine photo-lyase activity (GO:0003904);; Biological Process: UV protection (GO:0009650);;	K01669|0|pper:PRUPE_ppa004792mg|hypothetical protein; K01669 deoxyribodipyrimidine photo-lyase [EC:4.1.99.3] (A)	[LT]	--	Deoxyribodipyrimidine photo-lyase GN=F5O11.9 OS=Arabidopsis thaliana (Mouse-ear cress) PE=2 SV=1	Uncharacterized protein {ECO:0000313|EMBL:EMJ11149.1} OS=Prunus persica (Peach) PE=4 SV=1	hypothetical protein PRUPE_ppa004792mg [Prunus persica]
gene22982	466	1281	1186	7	3	4	23.2437	62.9027	57.2891	0.343211	0.174191	0.195468	1.41e-11	-7.70474	down	[Q]	Secondary metabolites biosynthesis, transport and catabolism	Cellular Component: membrane (GO:0016020);; Molecular Function: oxidoreductase activity, acting on paired donors, with incorporation or reduction of molecular oxygen, NAD(P)H as one donor, and incorporation of one atom of oxygen (GO:0016709);; Molecular Function: metal ion binding (GO:0046872);;	--	[Q]	Secondary metabolites biosynthesis, transport and catabolism	Cytochrome P450 71D8 GN=CYP71D8 OS=Glycine max (Soybean) PE=2 SV=1	Putative uncharacterized protein {ECO:0000313|EMBL:CCB61988.1} OS=Vitis vinifera (Grape) PE=3 SV=1	unknown [Lotus japonicus]
gene28373	343	317	351	89	125	92	11.622	10.6011	11.7872	3.08614	4.26591	3.18148	2.85e-06	-1.71851	down	--	--	--	--	[R]	General function prediction only	Pentatricopeptide repeat-containing protein At5g48910 GN=PCMP-H38 OS=Arabidopsis thaliana (Mouse-ear cress) PE=2 SV=1	Uncharacterized protein {ECO:0000313|EMBL:KDP26420.1} OS=Jatropha curcas (Barbados nut) PE=4 SV=1	hypothetical protein JCGZ_17578 [Jatropha curcas]
gene27524	1471	1139	2138	185	277	107	89.9784	69.6646	127.247	11.6859	17.6115	6.55193	1.38e-07	-3.05372	down	--	--	Molecular Function: transmembrane transporter activity (GO:0022857);; Biological Process: single-organism transport (GO:0044765);; Biological Process: organic substance transport (GO:0071702);;	K15283|1.01714e-125|pop:POPTR_0001s35130g|POPTRDRAFT_173892; hypothetical protein; K15283 solute carrier family 35, member E1 (A)	[GE]	--	Phosphoenolpyruvate/phosphate translocator 1, chloroplastic (Precursor) OS=Oryza sativa subsp. japonica (Rice) PE=2 SV=1	Uncharacterized protein {ECO:0000313|EMBL:EEE83336.2} OS=Populus trichocarpa (Western balsam poplar) PE=4 SV=2	hypothetical protein POPTR_0001s35130g [Populus trichocarpa]
gene16928	791	1024	1285	526	577	392	25.1751	32.2674	40.3399	17.1303	18.5113	12.7242	0.00204618	-1.04593	down	[I]	Lipid transport and metabolism	Molecular Function: acetyl-CoA carboxylase activity (GO:0003989);; Molecular Function: biotin carboxylase activity (GO:0004075);; Molecular Function: ATP binding (GO:0005524);; Biological Process: fatty acid biosynthetic process (GO:0006633);; Cellular Component: chloroplast stroma (GO:0009570);; Cellular Component: chloroplast envelope (GO:0009941);; Molecular Function: metal ion binding (GO:004…	K01961|0|tcc:TCM_039756|Biotin carboxylase 1, chloroplastic isoform 1; K01961 acetyl-CoA carboxylase, biotin carboxylase subunit [EC:6.4.1.2 6.3.4.14] (A)	[IE]	--	Biotin carboxylase 1, chloroplastic (Precursor) GN=POPTRDRAFT_831870 OS=Populus trichocarpa (Western balsam poplar) PE=2 SV=1	Biotin carboxylase 1, chloroplastic isoform 1 {ECO:0000313|EMBL:EOY32170.1} OS=Theobroma cacao (Cacao) PE=4 SV=1	Biotin carboxylase 1, chloroplastic isoform 1 [Theobroma cacao]
gene27347	616	606	744	146	236	96	31.5295	30.7493	37.792	8.50286	12.792	5.05873	3.13e-12	-2.03342	down	--	--	Molecular Function: nucleotide binding (GO:0000166);; Molecular Function: nucleic acid binding (GO:0003676);; Molecular Function: Rho guanyl-nucleotide exchange factor activity (GO:0005089);; Molecular Function: oxidoreductase activity, acting on paired donors, with incorporation or reduction of molecular oxygen, 2-oxoglutarate as one donor, and incorporation of one atom each of oxygen into both …	--	--	--	Rop guanine nucleotide exchange factor 14 GN=ROPGEF14 OS=Arabidopsis thaliana (Mouse-ear cress) PE=1 SV=1	RHO guanyl-nucleotide exchange factor 14 isoform 2 {ECO:0000313|EMBL:EOY25394.1} OS=Theobroma cacao (Cacao) PE=4 SV=1	RHO guanyl-nucleotide exchange factor 14 isoform 2 [Theobroma cacao]
gene15798	345	300	276	136	159	100	15.8091	12.8715	13.0283	6.3689	7.47099	4.0212	0.00119345	-1.2151	down	[RTKL]	--	Molecular Function: protein kinase activity (GO:0004672);; Molecular Function: ATP binding (GO:0005524);; Biological Process: protein phosphorylation (GO:0006468);;	--	[T]	Signal transduction mechanisms	Putative kinase-like protein TMKL1 (Precursor) GN=TMKL1 OS=Arabidopsis thaliana (Mouse-ear cress) PE=1 SV=1	Kinase superfamily protein, putative {ECO:0000313|EMBL:EOY22798.1} OS=Theobroma cacao (Cacao) PE=4 SV=1	Kinase superfamily protein, putative [Theobroma cacao]
gene9998	331	278	334	55	95	28	17.0113	14.5313	16.1091	2.84583	4.6838	1.69863	1.18e-09	-2.39814	down	[RTKL]	--	Molecular Function: protein serine/threonine kinase activity (GO:0004674);; Molecular Function: ATP binding (GO:0005524);; Biological Process: protein phosphorylation (GO:0006468);; Cellular Component: chloroplast (GO:0009507);;	--	[R]	General function prediction only	Protein kinase G11A GN=OsI_021818 OS=Oryza sativa subsp. indica (Rice) PE=2 SV=1	Putative uncharacterized protein {ECO:0000313|EMBL:CAN83229.1} OS=Vitis vinifera (Grape) PE=4 SV=1	hypothetical protein VITISV_002764 [Vitis vinifera]
gene25760	538	356	412	190	193	151	15.5041	10.1499	11.4873	5.69142	5.72312	4.49876	8.52e-05	-1.28417	down	--	--	Molecular Function: purine ribonucleoside binding (GO:0032550);; Molecular Function: adenyl ribonucleotide binding (GO:0032559);; Molecular Function: anion binding (GO:0043168);;	K13457|0|pop:POPTR_0003s09780g|POPTRDRAFT_757233; NBS-LRR resistance gene-like protein ARGH35; K13457 disease resistance protein RPM1 (A)	[T]	Signal transduction mechanisms	Disease resistance protein RPM1 GN=F17A9.20 OS=Arabidopsis thaliana (Mouse-ear cress) PE=1 SV=1	NBS-LRR type disease resistance protein {ECO:0000313|EMBL:ABF81450.1} OS=Populus trichocarpa (Western balsam poplar) PE=2 SV=1	PREDICTED: disease resistance protein RPM1-like [Populus euphratica]
gene8553	1357	736	758	172	187	245	72.2703	38.7989	39.4268	9.40611	10.0724	13.3767	0.000284541	-2.2342	down	--	--	Molecular Function: transferase activity, transferring hexosyl groups (GO:0016758);;	--	[GC]	--	UDP-glycosyltransferase 90A1 GN=UGT90A1 OS=Arabidopsis thaliana (Mouse-ear cress) PE=2 SV=1	Uncharacterized protein {ECO:0000313|EMBL:ESR59705.1} OS=Citrus clementina PE=4 SV=1	hypothetical protein CICLE_v10015105mg [Citrus clementina]
gene12396	1969	1968	3653	239	316	131	50.7741	50.5918	93.3617	6.24142	8.72965	3.33321	1.89e-06	-3.46073	down	[P]	Inorganic ion transport and metabolism	Biological Process: RNA splicing, via endonucleolytic cleavage and ligation (GO:0000394);; Cellular Component: plasma membrane (GO:0005886);; Biological Process: methionine biosynthetic process (GO:0009086);; Biological Process: regulation of meristem growth (GO:0010075);; Molecular Function: potassium ion transmembrane transporter activity (GO:0015079);; Biological Process: potassium ion transme…	K03549|0|pop:POPTR_0019s08430g|POPTRDRAFT_780455; Potassium transporter 2 family protein; K03549 KUP system potassium uptake protein (A)	--	--	Potassium transporter 2 GN=T2P4.11 OS=Arabidopsis thaliana (Mouse-ear cress) PE=1 SV=2	Potassium transporter {ECO:0000256|RuleBase:RU321113} OS=Vitis vinifera (Grape) PE=3 SV=1	PREDICTED: KUP2 isoform X1 [Vitis vinifera]
gene5672	1385	1406	1973	405	773	236	51.1095	51.5827	72.7858	15.1833	28.5817	8.903	1.6e-05	-1.74528	down	--	--	Cellular Component: integral component of membrane (GO:0016021);; Biological Process: transmembrane transport (GO:0055085);;	--	[S]	Function unknown	--	Putative uncharacterized protein {ECO:0000313|EMBL:CBI37492.3} OS=Vitis vinifera (Grape) PE=4 SV=1	PREDICTED: uncharacterized protein LOC100249991 isoform X2 [Vitis vinifera]
gene859	681	576	608	189	235	294	19.2959	16.3541	15.9908	4.29311	5.31264	7.13578	2.09e-06	-1.37264	down	--	--	Biological Process: carbohydrate metabolic process (GO:0005975);; Molecular Function: glucan endo-1,3-beta-D-glucosidase activity (GO:0042973);; Molecular Function: cation binding (GO:0043169);;	--	--	--	Glucan endo-1,3-beta-glucosidase (Precursor) GN=GLC1 OS=Triticum aestivum (Wheat) PE=2 SV=1	Glucan endo-1,3-beta-glucosidase {ECO:0000313|EMBL:EXC10654.1} OS=Morus notabilis PE=3 SV=1	Glucan endo-1,3-beta-glucosidase [Morus notabilis]
gene23512	3452	3195	3183	1774	1646	1389	77.8032	70.802	70.823	40.4817	37.8249	31.4356	8.35e-06	-1.02552	down	[RTKL]	--	Molecular Function: protein serine/threonine kinase activity (GO:0004674);; Molecular Function: non-membrane spanning protein tyrosine kinase activity (GO:0004715);; Molecular Function: ATP binding (GO:0005524);; Cellular Component: plasma membrane (GO:0005886);; Biological Process: protein phosphorylation (GO:0006468);; Biological Process: microtubule nucleation (GO:0007020);; Biological Process…	--	--	--	Protein NSP-INTERACTING KINASE 3 (Precursor) GN=NIK3 OS=Arabidopsis thaliana (Mouse-ear cress) PE=1 SV=1	Nsp-interacting kinase 3 isoform 1 {ECO:0000313|EMBL:EOY00540.1} OS=Theobroma cacao (Cacao) PE=3 SV=1	Nsp-interacting kinase 3 isoform 1 [Theobroma cacao]
gene25954	34	51	27	0	0	0	4.79944	7.13503	3.75406	0	0	0	1.45e-07	#NAME?	down	[R]	General function prediction only	Molecular Function: lyase activity (GO:0016829);;	K06966|1.18697e-121|pop:POPTR_0009s06510g|POPTRDRAFT_878386; hypothetical protein; K06966 (A)	--	--	Cytokinin riboside 5&apos;-monophosphate phosphoribohydrolase LOG3 GN=LOG3 OS=Arabidopsis thaliana (Mouse-ear cress) PE=1 SV=1	Uncharacterized protein {ECO:0000313|EMBL:EEE87264.1} OS=Populus trichocarpa (Western balsam poplar) PE=4 SV=1	hypothetical protein POPTR_0009s06510g [Populus trichocarpa]
gene15611	1327	1122	1153	257	303	262	37.5384	31.8087	32.066	6.84146	8.82723	7.92234	1.32e-17	-2.12606	down	[K]	Transcription	Molecular Function: sequence-specific DNA binding transcription factor activity (GO:0003700);; Cellular Component: nucleus (GO:0005634);; Biological Process: regulation of transcription, DNA-templated (GO:0006355);; Biological Process: response to heat (GO:0009408);; Molecular Function: sequence-specific DNA binding (GO:0043565);;	K09419|1.9651e-153|tcc:TCM_004275|DNA binding protein, putative isoform 1; K09419 heat shock transcription factor, other eukaryote (A)	[K]	Transcription	Heat stress transcription factor A-2b OS=Oryza sativa subsp. japonica (Rice) PE=2 SV=1	DNA binding protein, putative isoform 3 {ECO:0000313|EMBL:EOX94642.1} OS=Theobroma cacao (Cacao) PE=3 SV=1	DNA binding protein, putative isoform 3 [Theobroma cacao]
gene25339	559	591	717	215	292	228	25.6104	26.9182	32.586	9.78696	13.2336	10.29	3.54e-06	-1.33932	down	[J]	Translation, ribosomal structure and biogenesis	Molecular Function: ATP binding (GO:0005524);; Cellular Component: mitochondrion (GO:0005739);; Biological Process: phosphatidylglycerol biosynthetic process (GO:0006655);; Cellular Component: chloroplast stroma (GO:0009570);; Molecular Function: transferase activity (GO:0016740);; Cellular Component: glutamyl-tRNA(Gln) amidotransferase complex (GO:0030956);; Biological Process: mitochondrial tra…	K02433|0|pper:PRUPE_ppa003764mg|hypothetical protein; K02433 aspartyl-tRNA(Asn)/glutamyl-tRNA(Gln) amidotransferase subunit A [EC:6.3.5.6 6.3.5.7] (A)	[J]	Translation, ribosomal structure and biogenesis	Glutamyl-tRNA(Gln) amidotransferase subunit A, chloroplastic/mitochondrial {ECO:0000255|HAMAP-Rule:MF_03150} (Precursor) GN=VIT_12s0028g01330 OS=Vitis vinifera (Grape) PE=3 SV=1	Glutamyl-tRNA(Gln) amidotransferase subunit A, chloroplastic/mitochondrial {ECO:0000256|HAMAP-Rule:MF_03150} OS=Prunus persica (Peach) PE=3 SV=1	hypothetical protein PRUPE_ppa003764mg [Prunus persica]
gene2413	113	120	0	1	0	0	6.76268	7.89768	0.0763248	0.0829936	0	0	0.00311938	-7.85435	down	--	--	Molecular Function: binding (GO:0005488);; Molecular Function: kinase activity (GO:0016301);;	--	--	--	Wall-associated receptor kinase 2 (Precursor) GN=WAK2 OS=Arabidopsis thaliana (Mouse-ear cress) PE=1 SV=1	Putative uncharacterized protein {ECO:0000313|EMBL:CCB45432.1} OS=Vitis vinifera (Grape) PE=4 SV=1	PREDICTED: wall-associated receptor kinase 2-like [Sesamum indicum]
gene1561	342	296	204	87	105	95	18.8549	16.7109	11.8617	4.60346	5.75195	5.14482	8.96e-05	-1.5475	down	[P]	Inorganic ion transport and metabolism	Cellular Component: plasma membrane (GO:0005886);; Molecular Function: ammonium transmembrane transporter activity (GO:0008519);; Biological Process: response to nematode (GO:0009624);; Biological Process: methylammonium transport (GO:0015843);; Cellular Component: integral component of membrane (GO:0016021);; Biological Process: ammonium transmembrane transport (GO:0072488);;	K03320|0|cit:102627368|ammonium transporter 1 member 2-like; K03320 ammonium transporter, Amt family (A)	[P]	Inorganic ion transport and metabolism	Ammonium transporter 1 member 2 GN=AMT1-2 OS=Solanum lycopersicum (Tomato) PE=2 SV=1	AMT1;2 {ECO:0000313|EMBL:AEZ06601.1} OS=Pyrus betulifolia PE=2 SV=1	AMT1;2 [Pyrus betulifolia]
gene6579	235	96	111	19	13	5	9.42336	3.83588	4.41043	0.787457	0.548445	0.209451	0.000656579	-3.57042	down	--	--	--	--	--	--	--	Uncharacterized protein {ECO:0000313|EMBL:EMJ04448.1} (Fragment) OS=Prunus persica (Peach) PE=4 SV=1	PREDICTED: uncharacterized protein LOC105136013 isoform X1 [Populus euphratica]
gene4804	589	624	807	278	336	250	27.4241	28.7956	36.9281	13.2924	15.9359	11.9684	1.49e-05	-1.21937	down	[M]	Cell wall/membrane/envelope biogenesis	Cellular Component: plasma membrane (GO:0005886);; Molecular Function: methyltransferase activity (GO:0008168);; Biological Process: lipid biosynthetic process (GO:0008610);; Biological Process: methylation (GO:0032259);;	--	--	--	(S)-coclaurine N-methyltransferase OS=Thalictrum flavum subsp. glaucum (Yellow meadow rue) PE=1 SV=1	Uncharacterized protein {ECO:0000313|EMBL:KDP34061.1} OS=Jatropha curcas (Barbados nut) PE=4 SV=1	hypothetical protein JCGZ_07632 [Jatropha curcas]
gene25315	2132	1628	2012	684	937	846	121.994	91.6204	113.963	38.7516	53.8996	47.7293	1.19e-07	-1.22105	down	--	--	Biological Process: maltose metabolic process (GO:0000023);; Biological Process: starch biosynthetic process (GO:0019252);; Biological Process: positive regulation of catalytic activity (GO:0043085);;	K02116|3.41403e-159|vvi:100243760|ATP synthase protein I-related protein; K02116 ATP synthase protein I (A)	--	--	--	Putative uncharacterized protein {ECO:0000313|EMBL:CBI21985.3} OS=Vitis vinifera (Grape) PE=4 SV=1	PREDICTED: uncharacterized protein LOC100243760 [Vitis vinifera]
gene3508	900	1388	1597	298	486	288	137.692	229.937	250.249	48.7207	74.1076	43.4124	2.58e-05	-1.85169	down	[J]	Translation, ribosomal structure and biogenesis	Molecular Function: structural constituent of ribosome (GO:0003735);; Cellular Component: ribosome (GO:0005840);; Biological Process: translation (GO:0006412);; Biological Process: pattern specification process (GO:0007389);; Biological Process: regulation of cell size (GO:0008361);; Cellular Component: chloroplast stroma (GO:0009570);; Biological Process: plant-type cell wall organization (GO:00…	K02881|1.11555e-88|pmum:103322198|50S ribosomal protein L18, chloroplastic; K02881 large subunit ribosomal protein L18 (A)	[O]	Posttranslational modification, protein turnover, chaperones	50S ribosomal protein L18, chloroplastic (Precursor) GN=RPL18 OS=Arabidopsis thaliana (Mouse-ear cress) PE=2 SV=1	Uncharacterized protein {ECO:0000313|EMBL:EMJ27162.1} OS=Prunus persica (Peach) PE=3 SV=1	PREDICTED: 50S ribosomal protein L18, chloroplastic [Prunus mume]
Betula_platyphylla_newGene_49	3304	4906	6074	1946	2672	1171	299.103	447.32	557.315	173.209	239.53	105.362	0.00620184	-1.29625	down	[P]	Inorganic ion transport and metabolism	Molecular Function: superoxide dismutase activity (GO:0004784);; Biological Process: superoxide metabolic process (GO:0006801);; Cellular Component: chloroplast (GO:0009507);; Molecular Function: metal ion binding (GO:0046872);; Biological Process: oxidation-reduction process (GO:0055114);;	K04565|1.76042e-95|pxb:103947719|superoxide dismutase [Cu-Zn], chloroplastic; K04565 superoxide dismutase, Cu-Zn family [EC:1.15.1.1] (A)	--	--	Superoxide dismutase [Cu-Zn], chloroplastic (Precursor) GN=SODCP OS=Vitis vinifera (Grape) PE=2 SV=1	--	chloroplast Cu/ZnSOD [Gossypium hirsutum]
gene28612	576	760	956	218	191	115	65.3208	94.1646	117.441	26.3392	22.0653	12.9484	1.46e-07	-2.12219	down	--	--	Molecular Function: DNA binding (GO:0003677);; Biological Process: defense response, incompatible interaction (GO:0009814);; Biological Process: positive regulation of plant-type hypersensitive response (GO:0034052);; Biological Process: regulation of removal of superoxide radicals (GO:2000121);;	--	--	--	Protein LOL1 GN=LOL1 OS=Arabidopsis thaliana (Mouse-ear cress) PE=2 SV=1	Lsd one like 1 isoform 1 {ECO:0000313|EMBL:EOY24035.1} OS=Theobroma cacao (Cacao) PE=4 SV=1	Lsd one like 1 isoform 1 [Theobroma cacao]
gene10264	431	601	883	87	108	19	143.64	205.278	296.327	28.2968	35.1345	6.55146	2.25e-06	-3.15349	down	--	--	Molecular Function: signal transducer activity (GO:0004871);; Biological Process: syncytium formation (GO:0006949);; Biological Process: signal transduction (GO:0007165);; Biological Process: cell-cell signaling (GO:0007267);; Cellular Component: apoplast (GO:0048046);;	--	--	--	Protein RALF-like 34 (Precursor) GN=RALFL34 OS=Arabidopsis thaliana (Mouse-ear cress) PE=2 SV=1	Uncharacterized protein {ECO:0000313|EMBL:AFK37131.1} OS=Medicago truncatula (Barrel medic) PE=2 SV=1	hypothetical protein MTR_5g017160 [Medicago truncatula]
gene10335	1208	1434	1599	284	547	319	46.9234	54.9425	64.0113	11.5317	22.972	12.8146	6.72e-14	-1.87699	down	--	--	Biological Process: methylation (GO:0032259);; Molecular Function: protein dimerization activity (GO:0046983);; Molecular Function: caffeate O-methyltransferase activity (GO:0047763);;	--	[R]	General function prediction only	Caffeic acid 3-O-methyltransferase {ECO:0000303|PubMed:15009205} OS=Ammi majus (Bishop&apos;s weed) PE=1 SV=1	Uncharacterized protein {ECO:0000313|EMBL:KDP29212.1} OS=Jatropha curcas (Barbados nut) PE=4 SV=1	hypothetical protein JCGZ_16601 [Jatropha curcas]
gene26808	228	318	332	120	161	130	3.3521	4.37472	4.35328	1.78797	2.10909	1.90024	0.00451593	-1.08965	down	[L]	Replication, recombination and repair	Molecular Function: DNA binding (GO:0003677);; Molecular Function: DNA-directed DNA polymerase activity (GO:0003887);; Molecular Function: ATP binding (GO:0005524);; Cellular Component: plasma membrane (GO:0005886);; Biological Process: DNA replication (GO:0006260);; Cellular Component: DNA polymerase III complex (GO:0009360);; Molecular Function: nucleoside-triphosphatase activity (GO:0017111);;	--	[L]	Replication, recombination and repair	Protein STICHEL-like 3 GN=At4g18820 OS=Arabidopsis thaliana (Mouse-ear cress) PE=3 SV=1	Uncharacterized protein {ECO:0000313|EMBL:EMJ15765.1} OS=Prunus persica (Peach) PE=4 SV=1	PREDICTED: protein STICHEL-like 3 [Prunus mume]
gene25662	1287	1377	1448	444	502	573	52.6375	55.6148	58.0848	19.2048	20.6622	24.4362	2.09e-09	-1.43188	down	--	--	Cellular Component: integral component of membrane (GO:0016021);;	K15285|5.48824e-117|rcu:RCOM_0031070|organic anion transporter, putative; K15285 solute carrier family 35, member E3 (A)	[GE]	--	UDP-galactose transporter 2 GN=UDP-GALT2 OS=Arabidopsis thaliana (Mouse-ear cress) PE=2 SV=1	Organic anion transporter, putative {ECO:0000313|EMBL:EEF28498.1} OS=Ricinus communis (Castor bean) PE=4 SV=1	organic anion transporter, putative [Ricinus communis]
gene248	1501	1674	2422	326	515	356	94.7804	105.959	148.129	20.0086	33.4676	22.6735	1.66e-07	-2.21951	down	[P]	Inorganic ion transport and metabolism	--	--	--	--	Calcium sensing receptor, chloroplastic (Precursor) GN=MYJ24.5 OS=Arabidopsis thaliana (Mouse-ear cress) PE=1 SV=1	Extracellular calcium sensing receptor {ECO:0000313|EMBL:AEP13979.1} OS=Castanopsis chinensis (Chinese evergreen chinquapin) PE=2 SV=1	extracellular calcium sensing receptor [Castanopsis chinensis]
gene19564	99	70	76	8	19	9	42.7934	31.0498	32.2534	3.42466	7.96672	3.94317	0.00013642	-2.76062	down	--	--	--	--	--	--	--	Uncharacterized protein {ECO:0000313|EMBL:EXC23166.1} OS=Morus notabilis PE=4 SV=1	hypothetical protein L484_018297 [Morus notabilis]
gene29067	180	124	166	48	46	25	3.86634	2.62618	3.49519	1.06702	0.991812	0.559204	0.000201532	-1.97474	down	[P]	Inorganic ion transport and metabolism	Molecular Function: copper-exporting ATPase activity (GO:0004008);; Molecular Function: copper ion binding (GO:0005507);; Molecular Function: ATP binding (GO:0005524);; Biological Process: detoxification of copper ion (GO:0010273);; Cellular Component: integral component of membrane (GO:0016021);; Biological Process: copper ion export (GO:0060003);;	K17686|0|pper:PRUPE_ppa000836mg|hypothetical protein; K17686 Cu+-exporting ATPase [EC:3.6.3.54] (A)	[P]	Inorganic ion transport and metabolism	Probable copper-transporting ATPase HMA5 GN=HMA5 OS=Arabidopsis thaliana (Mouse-ear cress) PE=1 SV=2	Uncharacterized protein {ECO:0000313|EMBL:EMJ12105.1} OS=Prunus persica (Peach) PE=3 SV=1	hypothetical protein PRUPE_ppa000836mg [Prunus persica]
gene1078	215	186	356	65	57	8	8.90851	7.71681	14.627	2.71897	2.41869	0.34096	0.000117192	-2.53299	down	[E]	Amino acid transport and metabolism	--	K14638|0|sly:101252031|protein NRT1/ PTR FAMILY 4.5-like; K14638 solute carrier family 15 (peptide/histidine transporter), member 3/4 (A)	[E]	Amino acid transport and metabolism	Protein NRT1/ PTR FAMILY 4.3 GN=F23H11.6 OS=Arabidopsis thaliana (Mouse-ear cress) PE=2 SV=1	Nitrate transporter 1.2 {ECO:0000313|EMBL:EXB57561.1} OS=Morus notabilis PE=4 SV=1	Nitrate transporter 1.2 [Morus notabilis]
gene7110	1388	1051	1171	197	401	195	31.8982	24.0018	25.5001	5.02472	8.60618	4.97053	1.32e-16	-2.18042	down	[RTKL]	--	Molecular Function: protein serine/threonine kinase activity (GO:0004674);; Molecular Function: ATP binding (GO:0005524);; Biological Process: protein phosphorylation (GO:0006468);;	--	--	--	Serine/threonine-protein kinase PBS1 GN=PBS1 OS=Arabidopsis thaliana (Mouse-ear cress) PE=1 SV=1	Uncharacterized protein {ECO:0000313|EMBL:ESR60249.1} OS=Citrus clementina PE=4 SV=1	PREDICTED: uncharacterized protein LOC103330297 [Prunus mume]
gene14673	821	1180	1115	364	517	420	66.2229	89.0792	87.1105	26.8819	36.5067	28.2595	2.07e-06	-1.25478	down	--	--	Biological Process: pentose-phosphate shunt (GO:0006098);; Biological Process: rRNA processing (GO:0006364);; Biological Process: unsaturated fatty acid biosynthetic process (GO:0006636);; Biological Process: response to cold (GO:0009409);; Cellular Component: chloroplast thylakoid membrane (GO:0009535);; Cellular Component: chloroplast thylakoid lumen (GO:0009543);; Cellular Component: chloropla…	--	--	--	Thylakoid lumenal 16.5 kDa protein, chloroplastic (Precursor) GN=At4g02530 OS=Arabidopsis thaliana (Mouse-ear cress) PE=1 SV=3	Thylakoid lumenal 16.5 kDa protein, chloroplast, putative {ECO:0000313|EMBL:EEF35210.1} OS=Ricinus communis (Castor bean) PE=4 SV=1	Thylakoid lumenal 16.5 kDa protein, chloroplast precursor, putative [Ricinus communis]
gene21615	36	89	100	12	18	11	5.32901	13.0638	14.6549	1.82335	2.65612	1.67935	0.0028521	-2.45034	down	--	--	--	K08059|3.10148e-110|pop:POPTR_0016s12960g|POPTRDRAFT_735919; gamma interferon responsive lysosomal thiol reductase family protein; K08059 interferon, gamma-inducible protein 30 (A)	[O]	Posttranslational modification, protein turnover, chaperones	--	Uncharacterized protein {ECO:0000313|EnsemblPlants:GLYMA03G06460.1} OS=Glycine max (Soybean) PE=4 SV=1	PREDICTED: uncharacterized protein LOC100784702 isoform X1 [Glycine max]
gene6415	85	137	129	29	31	23	6.64126	9.19573	11.539	2.47755	2.10654	1.43063	0.000631469	-2.07438	down	[H]	Coenzyme transport and metabolism	Molecular Function: 3-methyl-2-oxobutanoate hydroxymethyltransferase activity (GO:0003864);; Cellular Component: mitochondrion (GO:0005739);; Molecular Function: methyltransferase activity (GO:0008168);; Molecular Function: zinc ion binding (GO:0008270);; Cellular Component: chloroplast (GO:0009507);; Biological Process: pantothenate biosynthetic process (GO:0015940);; Biological Process: methyla…	K00606|0|vvi:100251716|3-methyl-2-oxobutanoate hydroxymethyltransferase 1, mitochondrial; K00606 3-methyl-2-oxobutanoate hydroxymethyltransferase [EC:2.1.2.11] (A)	[H]	Coenzyme transport and metabolism	3-methyl-2-oxobutanoate hydroxymethyltransferase 1, mitochondrial (Precursor) GN=T3F17.24 OS=Arabidopsis thaliana (Mouse-ear cress) PE=1 SV=1	Uncharacterized protein {ECO:0000313|EMBL:KDP36668.1} OS=Jatropha curcas (Barbados nut) PE=3 SV=1	hypothetical protein JCGZ_07886 [Jatropha curcas]
gene10423	99	194	187	51	59	33	2.9897	5.73534	5.36777	1.74051	1.83233	1.09149	0.000948278	-1.74063	down	--	--	--	--	--	--	--	Uncharacterized protein {ECO:0000313|EMBL:EMJ24578.1} OS=Prunus persica (Peach) PE=4 SV=1	PREDICTED: probable GPI-anchored adhesin-like protein PGA55 [Malus domestica]
gene14659	190	309	417	89	108	23	6.91218	11.422	15.4075	3.29622	4.01234	0.872446	0.00169924	-2.04989	down	--	--	Molecular Function: catechol oxidase activity (GO:0004097);; Cellular Component: chloroplast (GO:0009507);; Cellular Component: thylakoid (GO:0009579);; Biological Process: pigment biosynthetic process (GO:0046148);; Molecular Function: metal ion binding (GO:0046872);; Biological Process: oxidation-reduction process (GO:0055114);;	--	--	--	Polyphenol oxidase, chloroplastic (Precursor) OS=Malus domestica (Apple) PE=2 SV=1	Polyphenol oxidase {ECO:0000313|EMBL:ACN86310.1} OS=Juglans regia (English walnut) PE=2 SV=1	polyphenol oxidase [Juglans regia]
gene28290	637	645	961	380	378	262	9.59101	9.57103	14.2079	5.78218	5.70734	4.06394	0.00137779	-1.13047	down	--	--	Cellular Component: plasma membrane (GO:0005886);;	--	--	--	--	Uncharacterized protein {ECO:0000313|EMBL:EMJ28274.1} OS=Prunus persica (Peach) PE=4 SV=1	hypothetical protein PRUPE_ppa000370mg [Prunus persica]
gene5796	1825	2184	3008	358	452	141	241.108	283.853	375.675	50.8345	59.6693	14.6907	3.88e-10	-2.87586	down	[CI]	--	Molecular Function: heme binding (GO:0020037);; Molecular Function: metal ion binding (GO:0046872);;	--	[C]	Energy production and conversion	Cytochrome B5 isoform D {ECO:0000303|PubMed:19054355} GN=K24G6.14 OS=Arabidopsis thaliana (Mouse-ear cress) PE=1 SV=1	Putative uncharacterized protein {ECO:0000313|EMBL:CAN63256.1} OS=Vitis vinifera (Grape) PE=3 SV=1	hypothetical protein VITISV_028490 [Vitis vinifera]
gene1204	233	169	227	1	0	0	16.5506	9.79891	12.7652	0.0704346	0	0	2.91e-27	-9.28648	down	--	--	--	K13464|7.78701e-38|rcu:RCOM_0759650|hypothetical protein; K13464 jasmonate ZIM domain-containing protein (A)	--	--	Protein TIFY 3B GN=F22D1.70 OS=Arabidopsis thaliana (Mouse-ear cress) PE=1 SV=1	Putative uncharacterized protein {ECO:0000313|EMBL:EEF35955.1} OS=Ricinus communis (Castor bean) PE=4 SV=1	conserved hypothetical protein [Ricinus communis]
gene27286	1085	902	2017	265	483	220	95.5695	78.0242	173.775	23.5637	40.7889	19.0073	0.00772619	-2.04174	down	--	--	--	--	--	--	--	Uncharacterized protein {ECO:0000313|EMBL:EOX95630.1} OS=Theobroma cacao (Cacao) PE=4 SV=1	Uncharacterized protein TCM_005085 [Theobroma cacao]
gene3833	427	391	422	260	161	164	21.2554	17.4924	18.156	12.6897	7.24845	7.7953	0.00118897	-1.07762	down	--	--	--	--	--	--	Myb family transcription factor APL GN=APL OS=Arabidopsis thaliana (Mouse-ear cress) PE=2 SV=2	Myb family transcription factor APL {ECO:0000313|EMBL:EXC19989.1} OS=Morus notabilis PE=4 SV=1	PREDICTED: protein PHR1-LIKE 1-like [Malus domestica]
gene14486	33	28	21	0	1	2	4.0327	3.39008	2.49198	0	0.224305	0.388313	0.000205663	-4.77146	down	--	--	--	--	[R]	General function prediction only	Polygalacturonase inhibitor (Precursor) GN=PGIP OS=Pyrus communis (Pear) PE=1 SV=1	Uncharacterized protein {ECO:0000313|EMBL:KDP37860.1} OS=Jatropha curcas (Barbados nut) PE=4 SV=1	unnamed protein product [Vitis vinifera]
gene20219	476	242	179	41	53	47	22.5221	10.5984	7.58349	2.1426	2.56978	2.10586	0.00570387	-2.66405	down	[GEPR]	--	Cellular Component: integral component of membrane (GO:0016021);; Biological Process: transmembrane transport (GO:0055085);;	--	[G]	Carbohydrate transport and metabolism	--	Protein spinster {ECO:0000313|EMBL:EXB29426.1} OS=Morus notabilis PE=4 SV=1	Protein spinster [Morus notabilis]
gene24832	129	107	225	31	48	3	8.20593	6.65815	13.7708	2.02506	3.08365	0.197344	0.00112921	-2.48225	down	--	--	--	--	--	--	Protein PHYTOCHROME KINASE SUBSTRATE 3 GN=PKS3 OS=Arabidopsis thaliana (Mouse-ear cress) PE=2 SV=2	Putative uncharacterized protein {ECO:0000313|EMBL:CBI15237.3} OS=Vitis vinifera (Grape) PE=4 SV=1	unnamed protein product [Vitis vinifera]
gene4406	337	318	349	146	131	126	17.0127	15.9528	17.5691	7.40712	6.57346	6.39033	0.000296057	-1.31121	down	[G]	Carbohydrate transport and metabolism	Cellular Component: nucleus (GO:0005634);; Cellular Component: cytoplasm (GO:0005737);; Molecular Function: fructokinase activity (GO:0008865);; Biological Process: phosphorylation (GO:0016310);;	--	[G]	Carbohydrate transport and metabolism	Fructokinase-1 GN=FRK1 OS=Zea mays (Maize) PE=1 SV=1	Uncharacterized protein {ECO:0000313|EMBL:KDO68509.1} OS=Citrus sinensis (Sweet orange) PE=4 SV=1	hypothetical protein CISIN_1g011562mg [Citrus sinensis]
gene2112	153	298	274	2	23	0	4.25733	8.21093	7.49636	0.0571226	0.656009	0	3.93e-12	-4.84981	down	[J]	Translation, ribosomal structure and biogenesis	Molecular Function: transferase activity, transferring glycosyl groups (GO:0016757);;	--	[GC]	--	7-deoxyloganetic acid glucosyltransferase GN=UGT709C2 OS=Catharanthus roseus (Madagascar periwinkle) PE=1 SV=1	Uncharacterized protein {ECO:0000313|EMBL:ERP57412.1} OS=Populus trichocarpa (Western balsam poplar) PE=3 SV=1	UDP-glycosyltransferase 85A1 [Gossypium arboreum]
gene7678	1605	1666	1939	512	530	277	35.0883	36.4858	42.1536	11.4313	11.7858	6.16613	2.33e-17	-1.97501	down	[RTKL]	--	Molecular Function: protein serine/threonine kinase activity (GO:0004674);; Molecular Function: ATP binding (GO:0005524);; Biological Process: protein phosphorylation (GO:0006468);; Cellular Component: integral component of membrane (GO:0016021);; Molecular Function: oxidoreductase activity (GO:0016491);; Biological Process: oxidation-reduction process (GO:0055114);;	--	--	--	Receptor-like protein kinase HSL1 (Precursor) GN=HSL1 OS=Arabidopsis thaliana (Mouse-ear cress) PE=2 SV=1	Uncharacterized protein {ECO:0000313|EMBL:EMJ14893.1} OS=Prunus persica (Peach) PE=3 SV=1	PREDICTED: receptor-like protein kinase HSL1 [Prunus mume]
gene7483	121	55	42	23	0	0	3.1439	1.42227	1.07252	0.627313	0	0	0.00946733	-3.23421	down	[RTKL]	--	--	--	--	--	Senescence-induced receptor-like serine/threonine-protein kinase (Precursor) GN=T20K24.21 OS=Arabidopsis thaliana (Mouse-ear cress) PE=2 SV=1	Uncharacterized protein {ECO:0000313|EMBL:KGN45571.1} OS=Cucumis sativus (Cucumber) PE=4 SV=1	PREDICTED: putative leucine-rich repeat receptor-like protein kinase At2g19210-like [Cucumis sativus]
gene5673	226	358	400	71	97	75	9.37164	14.7046	16.1579	3.05568	4.13146	3.19703	4.1e-06	-2.01219	down	[E]	Amino acid transport and metabolism	Molecular Function: serine-type carboxypeptidase activity (GO:0004185);; Biological Process: proteolysis (GO:0006508);;	K16297|0|rcu:RCOM_0623820|serine carboxypeptidase, putative (EC:3.4.16.6); K16297 serine carboxypeptidase-like clade II [EC:3.4.16.-] (A)	[OE]	--	Serine carboxypeptidase 24 chain B (Precursor) GN=F17I23.50 OS=Arabidopsis thaliana (Mouse-ear cress) PE=1 SV=1	Carboxypeptidase {ECO:0000256|RuleBase:RU361156} OS=Ricinus communis (Castor bean) PE=3 SV=1	serine carboxypeptidase, putative [Ricinus communis]
gene14499	847	453	464	44	47	131	51.995	27.3062	27.0958	2.71768	2.7851	8.14252	2.52e-05	-2.98769	down	--	--	Molecular Function: carboxypeptidase activity (GO:0004180);; Biological Process: proteolysis (GO:0006508);; Molecular Function: serine-type peptidase activity (GO:0008236);;	K01285|0|cit:102621819|lysosomal Pro-X carboxypeptidase-like; K01285 lysosomal Pro-X carboxypeptidase [EC:3.4.16.2] (A)	[OR]	--	Probable serine protease EDA2 (Precursor) GN=EDA2 OS=Arabidopsis thaliana (Mouse-ear cress) PE=2 SV=2	Putative uncharacterized protein {ECO:0000313|EMBL:CAN64374.1} OS=Vitis vinifera (Grape) PE=4 SV=1	Lysosomal Pro-X carboxypeptidase [Gossypium arboreum]
gene15385	49	57	12	1	1	3	1.87392	2.12151	0.449148	0.0394772	0.0689112	0.117765	0.00166417	-4.55877	down	[S]	Function unknown	--	--	[R]	General function prediction only	Receptor-like protein 12 (Precursor) GN=RLP12 OS=Arabidopsis thaliana (Mouse-ear cress) PE=2 SV=2	Uncharacterized protein {ECO:0000313|EMBL:EMJ08892.1} (Fragment) OS=Prunus persica (Peach) PE=4 SV=1	hypothetical protein PRUPE_ppa023852mg, partial [Prunus persica]
gene1478	506	412	529	206	175	105	29.0557	23.6475	30.0849	11.9443	10.11	6.15826	7.56e-07	-1.56713	down	[KAD]	--	Molecular Function: DNA binding (GO:0003677);; Molecular Function: chromatin binding (GO:0003682);;	K09422|1.17122e-173|pop:POPTR_0014s10680g|POPTRDRAFT_572513; hypothetical protein; K09422 myb proto-oncogene protein, plant (A)	[K]	Transcription	Transcription factor MYB86 GN=F21E10.4 OS=Arabidopsis thaliana (Mouse-ear cress) PE=2 SV=1	Myb-like transcription factor {ECO:0000313|EMBL:ACJ38663.1} OS=Betula luminifera PE=2 SV=1	myb-like transcription factor [Betula luminifera]
gene20883	5361	5658	7766	147	168	51	506.033	548.528	767.393	13.4847	15.8055	4.85915	2.5e-38	-5.67395	down	--	--	Cellular Component: extracellular region (GO:0005576);; Biological Process: syncytium formation (GO:0006949);; Biological Process: plant-type cell wall organization (GO:0009664);; Cellular Component: membrane (GO:0016020);;	--	--	--	Expansin-A8 (Precursor) GN=T2P4.4 OS=Arabidopsis thaliana (Mouse-ear cress) PE=2 SV=1	Expansin 2 {ECO:0000313|EMBL:ACK43222.1} (Fragment) OS=Ziziphus jujuba (Chinese jujube) PE=2 SV=1	expansin 2 [Ziziphus jujuba]
gene14148	1098	1499	1543	590	835	616	85.0705	116.53	118.117	46.8251	64.7536	47.4277	9.21e-05	-1.01478	down	[J]	Translation, ribosomal structure and biogenesis	Molecular Function: structural constituent of ribosome (GO:0003735);; Biological Process: translation (GO:0006412);; Cellular Component: chloroplast stroma (GO:0009570);; Cellular Component: chloroplast envelope (GO:0009941);; Cellular Component: membrane (GO:0016020);; Biological Process: isopentenyl diphosphate biosynthetic process, methylerythritol 4-phosphate pathway (GO:0019288);; Biological…	K02931|5.11498e-152|vvi:100251632|50S ribosomal protein L5, chloroplastic; K02931 large subunit ribosomal protein L5 (A)	[J]	Translation, ribosomal structure and biogenesis	50S ribosomal protein L5, chloroplastic (Precursor) GN=RPL5 OS=Arabidopsis thaliana (Mouse-ear cress) PE=2 SV=1	Putative uncharacterized protein {ECO:0000313|EMBL:CBI40442.3} OS=Vitis vinifera (Grape) PE=3 SV=1	PREDICTED: 50S ribosomal protein L5, chloroplastic [Vitis vinifera]
gene10044	245	252	318	122	107	97	36.3816	35.0594	42.1202	17.0908	14.0544	13.4849	0.000924032	-1.31602	down	--	--	Cellular Component: nucleus (GO:0005634);; Biological Process: negative regulation of photomorphogenesis (GO:0010100);;	--	--	--	--	Uncharacterized protein {ECO:0000313|EnsemblPlants:GLYMA01G04600.1} OS=Glycine max (Soybean) PE=4 SV=1	PREDICTED: uncharacterized protein LOC100785194 [Glycine max]
gene16220	215	190	248	43	12	22	7.49685	6.51941	8.38113	1.71477	0.448761	0.878081	3.38e-10	-3.07769	down	[Q]	Secondary metabolites biosynthesis, transport and catabolism	Molecular Function: monooxygenase activity (GO:0004497);; Molecular Function: iron ion binding (GO:0005506);; Molecular Function: electron carrier activity (GO:0009055);; Molecular Function: oxidoreductase activity, acting on paired donors, with incorporation or reduction of molecular oxygen (GO:0016705);; Molecular Function: oxygen binding (GO:0019825);; Molecular Function: heme binding (GO:0020…	--	[QI]	--	Cytochrome P450 716B1 GN=CYP716B1 OS=Picea sitchensis (Sitka spruce) PE=2 SV=1	Cytochrome P450 family protein {ECO:0000313|EMBL:AET03877.2} OS=Medicago truncatula (Barrel medic) PE=3 SV=2	PREDICTED: abscisic acid 8&apos;-hydroxylase 3-like [Prunus mume]
gene18256	74	111	111	3	27	2	5.93215	8.77257	8.65987	0.248477	2.19101	0.16696	3.66e-06	-3.20184	down	--	--	Biological Process: defense response (GO:0006952);; Biological Process: response to hormone (GO:0009725);; Molecular Function: hydrolase activity, acting on ester bonds (GO:0016788);; Biological Process: response to other organism (GO:0051707);;	--	--	--	GDSL esterase/lipase 5 (Precursor) GN=GLIP5 OS=Arabidopsis thaliana (Mouse-ear cress) PE=2 SV=2	Zinc finger protein, putative {ECO:0000313|EMBL:EEF27797.1} OS=Ricinus communis (Castor bean) PE=4 SV=1	zinc finger protein, putative [Ricinus communis]
gene10528	305	404	763	41	54	18	36.3448	49.0251	91.0411	5.2958	7.22031	2.09	0.000166452	-3.69595	down	--	--	Cellular Component: extracellular region (GO:0005576);; Biological Process: lipoprotein metabolic process (GO:0042157);;	--	--	--	Uncharacterized protein At5g01610 GN=At5g01610 OS=Arabidopsis thaliana (Mouse-ear cress) PE=1 SV=1	Uncharacterized protein {ECO:0000313|EMBL:EOY01794.1} OS=Theobroma cacao (Cacao) PE=4 SV=1	hypothetical protein F383_22922 [Gossypium arboreum]
gene28313	143	137	75	18	47	30	10.4859	9.85986	5.25388	1.40256	3.58726	2.33707	0.00157577	-1.89671	down	--	--	--	--	--	--	UPF0481 protein At3g47200 GN=At3g47200 OS=Arabidopsis thaliana (Mouse-ear cress) PE=2 SV=1	Putative uncharacterized protein {ECO:0000313|EMBL:EEF50929.1} OS=Ricinus communis (Castor bean) PE=4 SV=1	conserved hypothetical protein [Ricinus communis]
gene24904	1110	939	1161	266	384	258	30.1543	24.3244	29.6306	7.09061	10.1947	7.01854	6.15e-13	-1.81591	down	--	--	Molecular Function: binding (GO:0005488);; Biological Process: pattern specification process (GO:0007389);; Biological Process: regulation of cellular process (GO:0050794);;	--	--	--	Transcription factor BIM1 GN=T22D6.70 OS=Arabidopsis thaliana (Mouse-ear cress) PE=1 SV=2	Uncharacterized protein {ECO:0000313|EMBL:EMJ12064.1} OS=Prunus persica (Peach) PE=4 SV=1	hypothetical protein PRUPE_ppa003436mg [Prunus persica]
gene21093	889	735	1018	222	248	135	22.8414	18.8565	25.7101	5.8712	6.6349	3.50508	2.7e-15	-2.1199	down	--	--	Molecular Function: transporter activity (GO:0005215);; Cellular Component: membrane (GO:0016020);; Biological Process: transmembrane transport (GO:0055085);;	K14611|0|pmum:103335025|nucleobase-ascorbate transporter 11; K14611 solute carrier family 23 (nucleobase transporter), member 1/2 (A)	[F]	Nucleotide transport and metabolism	Nucleobase-ascorbate transporter 11 GN=NAT11 OS=Arabidopsis thaliana (Mouse-ear cress) PE=2 SV=1	Uncharacterized protein {ECO:0000313|EMBL:EMJ09263.1} OS=Prunus persica (Peach) PE=4 SV=1	PREDICTED: nucleobase-ascorbate transporter 11 [Prunus mume]
Betula_platyphylla_newGene_2289	365	325	417	50	94	54	21.1614	18.5058	23.1032	3.0648	5.5202	3.23766	2.12e-11	-2.47715	down	--	--	--	K10703|2.66985e-42|pop:POPTR_0001s24210g|POPTRDRAFT_706239; hypothetical protein; K10703 very-long-chain (3R)-3-hydroxyacyl-CoA dehydratase [EC:4.2.1.134] (A)	--	--	Very-long-chain (3R)-3-hydroxyacyl-CoA dehydratase PASTICCINO 2 GN=F12B17.170 OS=Arabidopsis thaliana (Mouse-ear cress) PE=1 SV=1	--	Tyrosine phosphatase-like member B isoform 2, partial [Theobroma cacao]
gene73	1326	1098	1541	354	380	366	187.93	155.143	198.985	43.8511	55.4839	50.5747	2.5e-14	-1.84433	down	[KR]	--	Molecular Function: N-acetyltransferase activity (GO:0008080);; Cellular Component: chloroplast (GO:0009507);; Biological Process: photosynthesis, light reaction (GO:0019684);;	--	--	--	Uncharacterized N-acetyltransferase ycf52 GN=ycf52 OS=Porphyra purpurea (Red seaweed) PE=3 SV=1	N-acetyltransferase, putative {ECO:0000313|EMBL:EEF47652.1} OS=Ricinus communis (Castor bean) PE=4 SV=1	N-acetyltransferase, putative [Ricinus communis]
gene15567	431	516	586	214	234	210	11.4568	13.5182	15.7054	5.35798	6.19669	5.55712	8.12e-05	-1.21468	down	--	--	Cellular Component: Golgi apparatus (GO:0005794);; Biological Process: protein glycosylation (GO:0006486);; Cellular Component: integral component of membrane (GO:0016021);; Molecular Function: carbohydrate binding (GO:0030246);; Molecular Function: galactosylxylosylprotein 3-beta-galactosyltransferase activity (GO:0047220);;	--	[G]	Carbohydrate transport and metabolism	Probable beta-1,3-galactosyltransferase 18 GN=B3GALT18 OS=Arabidopsis thaliana (Mouse-ear cress) PE=2 SV=1	Putative beta-1,3-galactosyltransferase 19 {ECO:0000313|EMBL:EXB63780.1} OS=Morus notabilis PE=4 SV=1	PREDICTED: probable beta-1,3-galactosyltransferase 19 [Cucumis melo]
gene13989	519	561	642	194	262	196	17.4292	19.4384	21.0343	6.78564	10.4625	6.92051	2.6e-06	-1.39547	down	[R]	General function prediction only	Molecular Function: metalloendopeptidase activity (GO:0004222);; Biological Process: rRNA processing (GO:0006364);;	--	--	--	--	Uncharacterized protein {ECO:0000313|EMBL:ESR63984.1} (Fragment) OS=Citrus clementina PE=4 SV=1	hypothetical protein CICLE_v100078031mg, partial [Citrus clementina]
gene27982	180	232	221	62	43	27	8.11567	10.3657	9.83256	2.80498	1.94673	1.25323	1.58e-06	-2.25471	down	[S]	Function unknown	--	--	--	--	--	NHL domain-containing protein isoform 2 {ECO:0000313|EMBL:EOY00405.1} OS=Theobroma cacao (Cacao) PE=4 SV=1	PREDICTED: uncharacterized protein LOC103321728 [Prunus mume]
gene26004	192	167	220	73	94	36	7.55616	6.76233	8.91821	2.90412	3.81023	1.47735	0.00136858	-1.50492	down	--	--	--	--	[R]	General function prediction only	--	Uncharacterized protein {ECO:0000313|EMBL:KDP20739.1} OS=Jatropha curcas (Barbados nut) PE=4 SV=1	hypothetical protein JCGZ_21210 [Jatropha curcas]
gene30167	3	44	47	0	0	0	0.507877	7.20143	7.43787	0	0	0	0.0019692	#NAME?	down	[Q]	Secondary metabolites biosynthesis, transport and catabolism	Molecular Function: iron ion binding (GO:0005506);; Molecular Function: electron carrier activity (GO:0009055);; Cellular Component: integral component of membrane (GO:0016021);; Molecular Function: heme binding (GO:0020037);; Molecular Function: licodione synthase activity (GO:0033771);; Biological Process: oxidation-reduction process (GO:0055114);;	--	[Q]	Secondary metabolites biosynthesis, transport and catabolism	Licodione synthase GN=CYP93B1 OS=Glycyrrhiza echinata (Licorice) PE=1 SV=2	Cytochrome P450, putative {ECO:0000313|EMBL:EEF31268.1} OS=Ricinus communis (Castor bean) PE=3 SV=1	cytochrome P450, putative [Ricinus communis]
gene28908	882	875	1010	181	350	184	41.0478	38.6958	40.4011	8.36002	17.9892	7.75196	1.33e-13	-1.94626	down	[E]	Amino acid transport and metabolism	--	--	--	--	--	Putative uncharacterized protein {ECO:0000313|EMBL:CCB56190.1} OS=Vitis vinifera (Grape) PE=4 SV=1	PREDICTED: uncharacterized protein LOC100251314 isoform X2 [Vitis vinifera]
gene4418	1319	1708	1773	551	726	570	111.085	144.33	150.089	46.5514	61.5653	48.6275	4.48e-09	-1.37232	down	[J]	Translation, ribosomal structure and biogenesis	Molecular Function: RNA binding (GO:0003723);; Molecular Function: structural constituent of ribosome (GO:0003735);; Cellular Component: nucleus (GO:0005634);; Biological Process: translation (GO:0006412);; Biological Process: response to cold (GO:0009409);; Cellular Component: chloroplast thylakoid membrane (GO:0009535);; Cellular Component: chloroplast stroma (GO:0009570);; Cellular Component: …	K02988|1.18645e-101|rcu:RCOM_1674110|30S ribosomal protein S5, putative; K02988 small subunit ribosomal protein S5 (A)	[J]	Translation, ribosomal structure and biogenesis	30S ribosomal protein S5, chloroplastic (Precursor) GN=rps5 OS=Spinacia oleracea (Spinach) PE=1 SV=1	30S ribosomal protein S5, putative {ECO:0000313|EMBL:EEF50844.1} OS=Ricinus communis (Castor bean) PE=3 SV=1	30S ribosomal protein S5, putative [Ricinus communis]
gene29888	44	153	127	27	14	9	0.852035	2.89651	2.39702	0.525884	0.306664	0.177529	0.00718919	-2.68881	down	[L]	Replication, recombination and repair	Molecular Function: DNA binding (GO:0003677);; Molecular Function: DNA helicase activity (GO:0003678);; Molecular Function: ATP binding (GO:0005524);; Cellular Component: nucleus (GO:0005634);; Biological Process: DNA replication initiation (GO:0006270);; Biological Process: DNA duplex unwinding (GO:0032508);; Cellular Component: MCM complex (GO:0042555);;	K02542|0|cic:CICLE_v10014269mg|hypothetical protein; K02542 DNA replication licensing factor MCM6 [EC:3.6.4.12] (A)	[L]	Replication, recombination and repair	DNA replication licensing factor MCM6 GN=MCM6 OS=Arabidopsis thaliana (Mouse-ear cress) PE=1 SV=1	Uncharacterized protein {ECO:0000313|EMBL:ESR61808.1} OS=Citrus clementina PE=3 SV=1	PREDICTED: DNA replication licensing factor MCM6 [Vitis vinifera]
Betula_platyphylla_newGene_2601	303	399	475	31	70	14	47.6695	63.5609	75.5989	4.87038	10.9874	2.26889	1.74e-15	-3.34795	down	--	--	Biological Process: alcohol metabolic process (GO:0006066);; Molecular Function: choline dehydrogenase activity (GO:0008812);; Molecular Function: mandelonitrile lyase activity (GO:0046593);; Molecular Function: flavin adenine dinucleotide binding (GO:0050660);; Biological Process: oxidation-reduction process (GO:0055114);;	--	--	--	Protein HOTHEAD (Precursor) GN=F3N23.17 OS=Arabidopsis thaliana (Mouse-ear cress) PE=1 SV=1	--	hypothetical protein CISIN_1g045695mg, partial [Citrus sinensis]
gene5302	1265	1377	1900	378	407	269	92.4418	100.326	137.031	28.0792	30.146	20.088	2.28e-09	-2.10111	down	[MG]	--	Molecular Function: nucleotide binding (GO:0000166);; Biological Process: anthocyanin-containing compound biosynthetic process (GO:0009718);; Biological Process: cellular metabolic process (GO:0044237);; Molecular Function: dihydrokaempferol 4-reductase activity (GO:0045552);; Molecular Function: coenzyme binding (GO:0050662);; Biological Process: oxidation-reduction process (GO:0055114);;	K13082|0|vvi:100233141|DFR, dfr1; dihydroflavonol reductase (EC:1.1.1.219); K13082 bifunctional dihydroflavonol 4-reductase/flavanone 4-reductase [EC:1.1.1.219 1.1.1.234] (A)	[V]	Defense mechanisms	Dihydroflavonol-4-reductase GN=DFR OS=Vitis vinifera (Grape) PE=1 SV=1	Dihydroflavonol-4-reductase {ECO:0000313|EMBL:AGJ70142.1} OS=Vitis rotundifolia (Muscadine grape) PE=2 SV=1	dihydroflavonol-4-reductase [Vitis rotundifolia]
gene18811	597	571	751	33	38	34	26.6193	25.3949	33.4687	1.52066	1.69999	1.5807	3.62e-35	-4.18636	down	--	--	--	K12446|1.33924e-179|pxb:103964520|L-arabinokinase-like; K12446 L-arabinokinase [EC:2.7.1.46] (A)	[G]	Carbohydrate transport and metabolism	L-arabinokinase OS=Arabidopsis thaliana (Mouse-ear cress) PE=1 SV=1	Putative uncharacterized protein {ECO:0000313|EMBL:ABK96635.1} OS=Populus trichocarpa x Populus deltoides PE=2 SV=1	PREDICTED: L-arabinokinase-like isoform X1 [Pyrus x bretschneideri]
gene29643	109	106	81	27	33	19	18.1705	18.3468	13.8467	4.54676	5.59716	3.29104	0.00332397	-1.89937	down	--	--	--	--	[R]	General function prediction only	Uncharacterized protein At4g22758 GN=At4g22758 OS=Arabidopsis thaliana (Mouse-ear cress) PE=2 SV=1	Uncharacterized protein {ECO:0000313|EMBL:ESR53665.1} OS=Citrus clementina PE=4 SV=1	PREDICTED: uncharacterized protein At4g22758-like [Pyrus x bretschneideri]
gene13280	1248	1217	1429	489	573	514	43.7939	42.8014	49.151	17.1011	20.5079	17.5847	6.98e-08	-1.29953	down	[Q]	Secondary metabolites biosynthesis, transport and catabolism	Biological Process: maltose metabolic process (GO:0000023);; Molecular Function: iron ion binding (GO:0005506);; Biological Process: unsaturated fatty acid biosynthetic process (GO:0006636);; Biological Process: phosphatidylglycerol biosynthetic process (GO:0006655);; Molecular Function: electron carrier activity (GO:0009055);; Cellular Component: chloroplast envelope (GO:0009941);; Molecular Fun…	K15747|0|pmum:103318757|protein LUTEIN DEFICIENT 5, chloroplastic-like; K15747 beta-ring hydroxylase [EC:1.14.-.-] (A)	[QI]	--	Protein LUTEIN DEFICIENT 5, chloroplastic (Precursor) GN=F5M6.19 OS=Arabidopsis thaliana (Mouse-ear cress) PE=1 SV=1	Uncharacterized protein {ECO:0000313|EMBL:KDP23307.1} OS=Jatropha curcas (Barbados nut) PE=3 SV=1	hypothetical protein JCGZ_23140 [Jatropha curcas]
gene18418	51	86	171	1	7	1	1.55551	2.5771	5.0622	0.0311733	0.218988	0.0314138	0.000304436	-5.08947	down	[R]	General function prediction only	Molecular Function: nucleotide binding (GO:0000166);; Molecular Function: translation initiation factor activity (GO:0003743);; Biological Process: translational initiation (GO:0006413);;	K13126|0|tcc:TCM_022364|Poly(A) binding protein 7; K13126 polyadenylate-binding protein (A)	[AJ]	--	Polyadenylate-binding protein 7 GN=PAB7 OS=Arabidopsis thaliana (Mouse-ear cress) PE=2 SV=1	Poly(A) binding protein 7 {ECO:0000313|EMBL:EOY08042.1} OS=Theobroma cacao (Cacao) PE=4 SV=1	Polyadenylate-binding 2 -like protein [Gossypium arboreum]
gene25898	98	177	329	6	7	0	49.8675	90.2711	162.362	3.04939	3.58303	0	5.45e-05	-5.52868	down	--	--	Molecular Function: pectinesterase activity (GO:0030599);; Biological Process: negative regulation of catalytic activity (GO:0043086);; Molecular Function: pectinesterase inhibitor activity (GO:0046910);;	--	--	--	Cell wall / vacuolar inhibitor of fructosidase 2 (Precursor) GN=MUB3.14 OS=Arabidopsis thaliana (Mouse-ear cress) PE=1 SV=1	Uncharacterized protein {ECO:0000313|EMBL:EMJ07821.1} OS=Prunus persica (Peach) PE=4 SV=1	hypothetical protein PRUPE_ppa021753mg [Prunus persica]
gene3993	108	175	175	18	36	2	27.398	37.4345	35.5493	4.93927	6.78808	0.387862	1.33e-07	-3.02347	down	--	--	Molecular Function: protein dimerization activity (GO:0046983);;	--	--	--	Transcription factor PRE6 GN=T2P11 OS=Arabidopsis thaliana (Mouse-ear cress) PE=1 SV=1	Uncharacterized protein {ECO:0000313|EnsemblPlants:GLYMA18G49320.1} OS=Glycine max (Soybean) PE=2 SV=1	PREDICTED: transcription factor bHLH135 [Glycine max]
gene21195	185	178	240	111	88	50	18.7816	15.1449	20.6684	8.74771	8.56388	4.12889	0.00568803	-1.26891	down	[R]	General function prediction only	Molecular Function: GTPase activity (GO:0003924);; Molecular Function: GTP binding (GO:0005525);; Cellular Component: intracellular (GO:0005622);; Cellular Component: plasma membrane (GO:0005886);; Biological Process: GTP catabolic process (GO:0006184);; Biological Process: actin filament organization (GO:0007015);; Biological Process: small GTPase mediated signal transduction (GO:0007264);; Biol…	K04392|2.48343e-136|vvi:100266265|rac-like GTP-binding protein ARAC7; K04392 Ras-related C3 botulinum toxin substrate 1 (A)	[R]	General function prediction only	Rac-like GTP-binding protein ARAC7 GN=F25O24.70 OS=Arabidopsis thaliana (Mouse-ear cress) PE=1 SV=1	Putative uncharacterized protein {ECO:0000313|EMBL:CAN73708.1} OS=Vitis vinifera (Grape) PE=3 SV=1	PREDICTED: rac-like GTP-binding protein ARAC7 isoform X2 [Vitis vinifera]
Betula_platyphylla_newGene_1873	167	127	166	80	45	38	1.55978	1.29147	1.45814	0.782601	0.407983	0.501076	0.00465418	-1.48987	down	--	--	--	--	--	--	Pentatricopeptide repeat-containing protein At2g13600 GN=PCMP-E76 OS=Arabidopsis thaliana (Mouse-ear cress) PE=3 SV=1	--	PREDICTED: pentatricopeptide repeat-containing protein At2g22070-like [Fragaria vesca subsp. vesca]
gene13566	3197	2726	3000	246	523	90	190.12	162.457	175.903	14.3722	30.9635	5.2553	4.25e-47	-3.36908	down	--	--	--	--	--	--	Uncharacterized protein At4g06744 (Precursor) GN=At4g06744 OS=Arabidopsis thaliana (Mouse-ear cress) PE=2 SV=1	Leucine-rich repeat family protein, putative {ECO:0000313|EMBL:EOX98320.1} OS=Theobroma cacao (Cacao) PE=4 SV=1	PREDICTED: uncharacterized protein At4g06744-like [Prunus mume]
gene5244	489	584	631	167	141	146	11.4029	13.047	13.9879	3.82026	3.22166	3.36311	3.85e-10	-1.90259	down	--	--	Biological Process: phosphatidylinositol dephosphorylation (GO:0046856);;	--	[U]	Intracellular trafficking, secretion, and vesicular transport	Type I inositol 1,4,5-trisphosphate 5-phosphatase CVP2 GN=CVP2 OS=Arabidopsis thaliana (Mouse-ear cress) PE=1 SV=2	CVP2 like 1 isoform 1 {ECO:0000313|EMBL:EOY05744.1} OS=Theobroma cacao (Cacao) PE=4 SV=1	CVP2 like 1 isoform 1 [Theobroma cacao]
gene28958	61	76	80	19	23	10	2.01867	2.41033	2.60409	0.593875	0.751162	0.376944	0.00513854	-2.05421	down	--	--	Cellular Component: intracellular (GO:0005622);;	--	--	--	--	Checkpoint serine/threonine-protein kinase BUB1, putative isoform 1 {ECO:0000313|EMBL:EOY21029.1} OS=Theobroma cacao (Cacao) PE=4 SV=1	Checkpoint serine/threonine-protein kinase BUB1, putative isoform 1 [Theobroma cacao]
gene8043	1523	1643	2062	578	769	753	127.874	129.73	165.769	47.6404	62.3402	63.8649	1.62e-08	-1.31082	down	[H]	Coenzyme transport and metabolism	Cellular Component: mitochondrion (GO:0005739);; Biological Process: lipoate biosynthetic process (GO:0009107);; Biological Process: protein lipoylation (GO:0009249);; Molecular Function: lipoate synthase activity (GO:0016992);; Molecular Function: metal ion binding (GO:0046872);; Molecular Function: 4 iron, 4 sulfur cluster binding (GO:0051539);;	K03644|0|tcc:TCM_007985|Lipoic acid synthase 1 isoform 3; K03644 lipoic acid synthetase [EC:2.8.1.8] (A)	[H]	Coenzyme transport and metabolism	Lipoyl synthase, mitochondrial {ECO:0000255|HAMAP-Rule:MF_03128} (Precursor) GN=POPTRDRAFT_558638 OS=Populus trichocarpa (Western balsam poplar) PE=3 SV=1	Lipoyl synthase, mitochondrial {ECO:0000256|HAMAP-Rule:MF_03128} OS=Theobroma cacao (Cacao) PE=3 SV=1	Lipoyl synthase, mitochondrial isoform 1 [Theobroma cacao]
gene5808	3736	3809	4304	1816	1862	1302	174.815	177.801	201.738	85.351	89.6324	63.5552	4.76e-08	-1.24431	down	[MJ]	--	Molecular Function: mannose-1-phosphate guanylyltransferase activity (GO:0004475);; Molecular Function: mannose-1-phosphate guanylyltransferase (GDP) activity (GO:0008928);; Biological Process: response to heat (GO:0009408);; Biological Process: response to salt stress (GO:0009651);; Biological Process: response to jasmonic acid (GO:0009753);; Biological Process: response to ozone (GO:0010193);; …	K00966|0|vvi:100233006|mannose-1-phosphate guanylyltransferase 1; K00966 mannose-1-phosphate guanylyltransferase [EC:2.7.7.13] (A)	[M]	Cell wall/membrane/envelope biogenesis	Mannose-1-phosphate guanylyltransferase 1 GN=At2g39770 OS=Arabidopsis thaliana (Mouse-ear cress) PE=1 SV=1	GDP-D-mannose pyrophosphorylase {ECO:0000313|EMBL:ACN38266.1} OS=Actinidia latifolia PE=2 SV=1	GDP-D-mannose pyrophosphorylase [Actinidia latifolia]
gene28585	172	182	167	42	62	41	3.80781	3.96578	3.58059	0.963144	1.39092	0.92781	0.0002545	-1.83945	down	--	--	Biological Process: single-organism cellular process (GO:0044763);;	--	--	--	--	Putative uncharacterized protein {ECO:0000313|EMBL:EEF34754.1} OS=Ricinus communis (Castor bean) PE=4 SV=1	conserved hypothetical protein [Ricinus communis]
gene29967	436	455	660	175	248	146	15.0469	16.4577	22.7118	7.352	8.78754	5.3301	9.24e-05	-1.44046	down	--	--	Molecular Function: inositol monophosphate phosphatase activity (GO:0052834);;	K01092|5.52881e-51|pper:PRUPE_ppa007303mg|hypothetical protein; K01092 myo-inositol-1(or 4)-monophosphatase [EC:3.1.3.25] (A)	[G]	Carbohydrate transport and metabolism	Phosphatase IMPL1, chloroplastic (Precursor) GN=IMPL1 OS=Arabidopsis thaliana (Mouse-ear cress) PE=1 SV=2	Uncharacterized protein {ECO:0000313|EMBL:EMJ12650.1} OS=Prunus persica (Peach) PE=4 SV=1	PREDICTED: phosphatase IMPL1, chloroplastic isoform X2 [Prunus mume]
gene779	140	63	134	19	41	2	20.7977	9.56322	20.0032	2.86219	6.19152	0.308376	0.000879829	-2.43365	down	--	--	Molecular Function: microtubule motor activity (GO:0003777);; Cellular Component: microtubule associated complex (GO:0005875);; Biological Process: microtubule-based process (GO:0007017);;	K10418|2.16022e-85|fve:101300482|uncharacterized protein LOC101300482; K10418 dynein light chain LC8-type (A)	[Z]	Cytoskeleton	Dynein 8 kDa light chain, flagellar outer arm OS=Chlamydomonas reinhardtii (Chlamydomonas smithii) PE=1 SV=1	Axonemal dynein light chain, putative {ECO:0000313|EMBL:EEF37905.1} OS=Ricinus communis (Castor bean) PE=4 SV=1	PREDICTED: uncharacterized protein LOC101300482 [Fragaria vesca subsp. vesca]
gene16020	141	129	287	9	1	0	7.3454	6.70021	14.6615	0.485555	0.0947075	0	2.19e-07	-5.78926	down	--	--	Molecular Function: transferase activity, transferring acyl groups other than amino-acyl groups (GO:0016747);;	--	--	--	10-deacetylbaccatin III 10-O-acetyltransferase OS=Taxus cuspidata (Japanese yew) PE=1 SV=1	Transferase family protein {ECO:0000313|EMBL:EEF00043.2} OS=Populus trichocarpa (Western balsam poplar) PE=4 SV=2	transferase family protein [Populus trichocarpa]
gene19504	3882	4944	6904	1980	2627	1723	571.025	758.006	950.091	304.646	423.888	257.435	0.00237224	-1.30719	down	--	--	Cellular Component: extracellular space (GO:0005615);; Biological Process: calcium ion transport (GO:0006816);; Biological Process: Golgi organization (GO:0007030);; Biological Process: response to salt stress (GO:0009651);; Biological Process: cysteine biosynthetic process (GO:0019344);; Biological Process: cell wall biogenesis (GO:0042546);;	--	--	--	Pollen-specific protein C13 (Precursor) GN=MGS1 OS=Zea mays (Maize) PE=2 SV=1	Pollen-specific protein {ECO:0000313|EMBL:ABC86745.1} OS=Vitis pseudoreticulata PE=2 SV=1	pollen-specific protein [Vitis pseudoreticulata]
gene17434	245	560	557	0	5	0	60.3633	138.714	132.651	0	1.3098	0	1.76e-14	-8.08158	down	--	--	Cellular Component: cytoplasm (GO:0005737);; Biological Process: defense response (GO:0006952);; Biological Process: response to biotic stimulus (GO:0009607);;	--	--	--	Major pollen allergen Bet v 1-M/N GN=BETV1N OS=Betula pendula (European white birch) PE=1 SV=2	PR-10.0402 {ECO:0000313|EMBL:ABC41605.1} (Fragment) OS=Betula pendula (European white birch) PE=3 SV=1	PR-10.0402 [Betula pendula]
gene907	673	918	948	269	185	186	91.1507	123.125	128.994	38.6296	24.4077	26.2078	1.42e-12	-1.98214	down	--	--	Molecular Function: copper ion binding (GO:0005507);; Molecular Function: electron carrier activity (GO:0009055);;	--	--	--	Lamin-like protein (Precursor) GN=At5g15350 OS=Arabidopsis thaliana (Mouse-ear cress) PE=1 SV=1	Plastocyanin-like domain-containing family protein {ECO:0000313|EMBL:EEF04215.1} OS=Populus trichocarpa (Western balsam poplar) PE=2 SV=1	plastocyanin-like domain-containing family protein [Populus trichocarpa]
gene29802	1388	1249	2133	365	344	404	61.2279	54.0908	90.9895	16.2541	15.0216	17.943	9.12e-06	-2.0943	down	[G]	Carbohydrate transport and metabolism	Molecular Function: trehalose-phosphatase activity (GO:0004805);; Biological Process: trehalose biosynthetic process (GO:0005992);;	K01087|0|pvu:PHAVU_011G006000g|hypothetical protein; K01087 trehalose 6-phosphate phosphatase [EC:3.1.3.12] (A)	[G]	Carbohydrate transport and metabolism	Trehalose-phosphate phosphatase A GN=TPPA OS=Arabidopsis thaliana (Mouse-ear cress) PE=1 SV=1	Trehalose 6-phosphate phosphatase {ECO:0000256|RuleBase:RU361117} OS=Phaseolus vulgaris (Kidney bean) PE=3 SV=1	Trehalose-phosphate phosphatase [Glycine soja]
gene19209	761	812	933	364	435	412	26.099	28.137	31.9086	12.7534	15.7762	15.2709	8.54e-05	-1.04392	down	--	--	Biological Process: thylakoid membrane organization (GO:0010027);; Biological Process: photosystem II oxygen evolving complex assembly (GO:0010270);;	--	--	--	Protein LOW PSII ACCUMULATION 1, chloroplastic (Precursor) GN=LPA1 OS=Arabidopsis thaliana (Mouse-ear cress) PE=1 SV=1	Putative uncharacterized protein {ECO:0000313|EMBL:CBI36826.3} OS=Vitis vinifera (Grape) PE=4 SV=1	PREDICTED: protein LOW PSII ACCUMULATION 1, chloroplastic isoform X2 [Nelumbo nucifera]
gene4783	1128	996	1032	265	387	291	219.021	197.559	204.069	50.4827	74.8322	57.3023	6.18e-12	-1.73721	down	--	--	Biological Process: phosphate-containing compound metabolic process (GO:0006796);; Cellular Component: chloroplast thylakoid (GO:0009534);; Biological Process: organophosphate metabolic process (GO:0019637);; Biological Process: primary metabolic process (GO:0044238);; Biological Process: small molecule metabolic process (GO:0044281);; Cellular Component: thylakoid part (GO:0044436);;	--	--	--	--	Uncharacterized protein {ECO:0000313|EMBL:EEE90631.2} OS=Populus trichocarpa (Western balsam poplar) PE=4 SV=2	PREDICTED: uncharacterized protein LOC105126496 [Populus euphratica]
gene14102	317	338	563	175	154	163	25.605	26.5378	41.5365	12.7852	11.0126	12.6759	0.00695167	-1.30218	down	--	--	Molecular Function: methyltransferase activity (GO:0008168);; Biological Process: methylation (GO:0032259);;	--	--	--	--	S-adenosyl-L-methionine-dependent methyltransferases superfamily protein {ECO:0000313|EMBL:EOY30483.1} OS=Theobroma cacao (Cacao) PE=4 SV=1	PREDICTED: uncharacterized protein LOC103400799 [Malus domestica]
gene1329	762	783	1045	293	391	240	29.4316	29.3587	38.2542	10.7078	14.3949	9.29318	1.34e-07	-1.48079	down	[F]	Nucleotide transport and metabolism	Molecular Function: adenylate kinase activity (GO:0004017);; Molecular Function: ATP binding (GO:0005524);; Biological Process: DNA-templated transcription, elongation (GO:0006354);; Cellular Component: chloroplast thylakoid membrane (GO:0009535);; Cellular Component: chloroplast envelope (GO:0009941);; Biological Process: photosynthesis (GO:0015979);; Biological Process: nucleotide phosphorylati…	K00939|0|pmum:103341365|uncharacterized LOC103341365; K00939 adenylate kinase [EC:2.7.4.3] (A)	[F]	Nucleotide transport and metabolism	Adenylate kinase 5, chloroplastic (Precursor) GN=At5g35170 OS=Arabidopsis thaliana (Mouse-ear cress) PE=1 SV=1	Adenylate kinase family protein isoform 1 {ECO:0000313|EMBL:EOY31329.1} OS=Theobroma cacao (Cacao) PE=3 SV=1	PREDICTED: uncharacterized protein LOC103341365, partial [Prunus mume]
gene8014	216	162	465	22	37	31	29.6618	22.6132	65.1164	3.0844	5.13241	4.44185	0.00458649	-3.22212	down	[R]	General function prediction only	--	--	[R]	General function prediction only	Ankyrin repeat-containing protein At5g02620 GN=At5g02620 OS=Arabidopsis thaliana (Mouse-ear cress) PE=1 SV=1	Uncharacterized protein {ECO:0000313|EMBL:ERP48028.1} (Fragment) OS=Populus trichocarpa (Western balsam poplar) PE=4 SV=1	hypothetical protein POPTR_0045s00200g, partial [Populus trichocarpa]
gene11296	1128	965	1338	208	342	128	86.6628	76.0558	106.118	15.7215	26.3287	9.85131	3.19e-15	-2.33232	down	--	--	Biological Process: microtubule nucleation (GO:0007020);; Cellular Component: plant-type cell wall (GO:0009505);; Cellular Component: plasmodesma (GO:0009506);;	--	--	--	Protein EXORDIUM-like 3 (Precursor) GN=EXL3 OS=Arabidopsis thaliana (Mouse-ear cress) PE=2 SV=1	EXORDIUM like 3 {ECO:0000313|EMBL:EOY22933.1} OS=Theobroma cacao (Cacao) PE=4 SV=1	EXORDIUM like 3 [Theobroma cacao]
gene21676	253	320	476	112	170	73	24.8177	30.3658	50.0315	12.8631	18.704	8.06969	0.00357294	-1.55635	down	[O]	Posttranslational modification, protein turnover, chaperones	Biological Process: protein peptidyl-prolyl isomerization (GO:0000413);; Molecular Function: peptidyl-prolyl cis-trans isomerase activity (GO:0003755);; Biological Process: pentose-phosphate shunt (GO:0006098);; Biological Process: rRNA processing (GO:0006364);; Biological Process: protein folding (GO:0006457);; Cellular Component: chloroplast thylakoid lumen (GO:0009543);; Cellular Component: ch…	--	[O]	Posttranslational modification, protein turnover, chaperones	Peptidyl-prolyl cis-trans isomerase FKBP16-3, chloroplastic (Precursor) GN=T1O24.30 OS=Arabidopsis thaliana (Mouse-ear cress) PE=1 SV=2	Peptidyl-prolyl cis-trans isomerase {ECO:0000256|RuleBase:RU004231} OS=Prunus persica (Peach) PE=4 SV=1	PREDICTED: LOW QUALITY PROTEIN: peptidyl-prolyl cis-trans isomerase FKBP16-3, chloroplastic-like [Pyrus x bretschneideri]
gene1771	947	933	1154	412	465	311	33.858	33.2107	40.9715	15.1114	16.8854	11.4123	9.94e-08	-1.34646	down	--	--	Cellular Component: vacuolar proton-transporting V-type ATPase, V1 domain (GO:0000221);; Biological Process: ATP hydrolysis coupled proton transport (GO:0015991);; Molecular Function: ligase activity (GO:0016874);; Molecular Function: proton-transporting ATPase activity, rotational mechanism (GO:0046961);;	--	[S]	Function unknown	--	Uncharacterized protein {ECO:0000313|EMBL:ESW31237.1} OS=Phaseolus vulgaris (Kidney bean) PE=4 SV=1	hypothetical protein PHAVU_002G221300g [Phaseolus vulgaris]
gene29875	71	36	91	2	0	2	14.3173	7.37648	18.4643	0.397896	0	0.406427	9.01e-08	-5.62501	down	--	--	Cellular Component: plasma membrane (GO:0005886);; Biological Process: defense response to virus (GO:0051607);;	--	--	--	Protein YLS9 GN=F11F19.11 OS=Arabidopsis thaliana (Mouse-ear cress) PE=2 SV=1	T19F11.6 protein {ECO:0000313|EMBL:AAF02134.1} OS=Arabidopsis thaliana (Mouse-ear cress) PE=2 SV=1	PREDICTED: protein YLS9-like [Populus euphratica]
gene1079	2037	2147	3409	1154	1172	899	129.394	149.055	237.432	38.1474	41.0417	27.9199	0.00407117	-1.22923	down	[R]	General function prediction only	--	--	--	--	Histone-binding protein MSI1 GN=MSI1 OS=Arabidopsis thaliana (Mouse-ear cress) PE=1 SV=1	Transducin family protein / WD-40 repeat family protein isoform 1 {ECO:0000313|EMBL:EOX91602.1} OS=Theobroma cacao (Cacao) PE=4 SV=1	Transducin family protein / WD-40 repeat family protein isoform 1 [Theobroma cacao]
gene1587	883	816	1063	166	210	55	32.9364	30.2028	39.0491	6.42633	8.1867	2.06907	1.28e-22	-2.67223	down	[M]	Cell wall/membrane/envelope biogenesis	Cellular Component: endosome (GO:0005768);; Cellular Component: trans-Golgi network (GO:0005802);; Cellular Component: plasma membrane (GO:0005886);; Molecular Function: cellulose synthase (UDP-forming) activity (GO:0016760);;	--	--	--	Xyloglucan glycosyltransferase 4 GN=CSLC4 OS=Arabidopsis thaliana (Mouse-ear cress) PE=1 SV=1	Transferase, transferring glycosyl groups, putative {ECO:0000313|EMBL:EEF44925.1} OS=Ricinus communis (Castor bean) PE=4 SV=1	transferase, transferring glycosyl groups, putative [Ricinus communis]
gene7625	511	334	371	12	49	21	18.4439	12.0813	13.3168	0.440398	1.76707	0.767295	6.53e-18	-3.88449	down	--	--	Biological Process: oligopeptide transport (GO:0006857);; Molecular Function: oligopeptide transporter activity (GO:0015198);; Cellular Component: membrane (GO:0016020);; Biological Process: transmembrane transport (GO:0055085);; Biological Process: response to karrikin (GO:0080167);;	--	[T]	Signal transduction mechanisms	Oligopeptide transporter 4 GN=OPT4 OS=Arabidopsis thaliana (Mouse-ear cress) PE=1 SV=1	Uncharacterized protein {ECO:0000313|EMBL:ESR47003.1} OS=Citrus clementina PE=4 SV=1	PREDICTED: oligopeptide transporter 4-like [Citrus sinensis]
gene9558	181	127	65	14	28	15	10.6639	7.50393	3.85449	0.827978	1.64218	0.906131	0.0017095	-2.70429	down	--	--	Molecular Function: DNA binding (GO:0003677);; Biological Process: regulation of transcription, DNA-templated (GO:0006355);; Biological Process: dehiscence (GO:0009900);;	--	--	--	NAC domain-containing protein 43 GN=F19D11.5 OS=Arabidopsis thaliana (Mouse-ear cress) PE=2 SV=2	Transcription factor {ECO:0000313|EMBL:EOX95598.1} OS=Theobroma cacao (Cacao) PE=4 SV=1	Transcription factor [Theobroma cacao]
gene12870	1457	1360	1857	386	557	409	72.7108	69.2796	89.0825	21.9291	31.3408	23.0433	3.93e-12	-1.78386	down	--	--	Molecular Function: protein dimerization activity (GO:0046983);;	--	--	--	Transcription factor bHLH48 GN=MHK10.2 OS=Arabidopsis thaliana (Mouse-ear cress) PE=2 SV=1	Uncharacterized protein {ECO:0000313|EMBL:ESW34267.1} OS=Phaseolus vulgaris (Kidney bean) PE=4 SV=1	hypothetical protein PHAVU_001G138200g [Phaseolus vulgaris]
gene5382	1643	2392	3097	585	664	341	172.13	254.299	326.562	61.3636	70.7229	35.9144	1.72e-05	-2.15855	down	[S]	Function unknown	--	--	[R]	General function prediction only	DNA-damage-repair/toleration protein DRT100 (Precursor) OS=Arabidopsis thaliana (Mouse-ear cress) PE=2 SV=2	Uncharacterized protein {ECO:0000313|EMBL:EMJ21671.1} OS=Prunus persica (Peach) PE=4 SV=1	hypothetical protein PRUPE_ppa007530mg [Prunus persica]
gene20337	28	50	62	12	10	4	0.670883	0.986056	1.32588	0.25018	0.218562	0.0835894	0.00587197	-2.42132	down	[RTKL]	--	Molecular Function: nucleotide binding (GO:0000166);; Molecular Function: protein serine/threonine kinase activity (GO:0004674);; Biological Process: phosphorylation (GO:0016310);;	--	[D]	Cell cycle control, cell division, chromosome partitioning	Probable serine/threonine-protein kinase At1g09600 GN=At1g09600 OS=Arabidopsis thaliana (Mouse-ear cress) PE=3 SV=1	Uncharacterized protein {ECO:0000313|EMBL:EMJ25632.1} OS=Prunus persica (Peach) PE=4 SV=1	PREDICTED: probable serine/threonine-protein kinase At1g09600 isoform X2 [Prunus mume]
gene18323	77	247	173	37	36	18	1.50642	4.40156	3.17119	0.747022	0.7412	0.336687	0.00905866	-2.44266	down	[L]	Replication, recombination and repair	Biological Process: cytokinesis by cell plate formation (GO:0000911);; Molecular Function: DNA binding (GO:0003677);; Molecular Function: DNA helicase activity (GO:0003678);; Molecular Function: ATP binding (GO:0005524);; Cellular Component: nucleus (GO:0005634);; Cellular Component: cytosol (GO:0005829);; Biological Process: acetyl-CoA metabolic process (GO:0006084);; Biological Process: DNA unw…	K02540|0|vvi:100266163|DNA replication licensing factor MCM2; K02540 DNA replication licensing factor MCM2 [EC:3.6.4.12] (A)	[L]	Replication, recombination and repair	DNA replication licensing factor MCM2 GN=OsI_36121 OS=Oryza sativa subsp. indica (Rice) PE=3 SV=1	Putative uncharacterized protein {ECO:0000313|EMBL:CBI29285.3} OS=Vitis vinifera (Grape) PE=3 SV=1	PREDICTED: DNA replication licensing factor MCM2 [Nelumbo nucifera]
gene28921	245	261	347	123	168	122	10.9296	12.1233	16.2375	5.57674	7.86331	5.57553	0.00747585	-1.04063	down	--	--	--	K17680|2.42579e-146|vvi:100263216|primase homolog protein-like; K17680 twinkle protein [EC:3.6.4.12] (A)	--	--	Twinkle homolog protein, chloroplastic/mitochondrial (Precursor) GN=At1g30680 OS=Arabidopsis thaliana (Mouse-ear cress) PE=1 SV=1	Uncharacterized protein {ECO:0000313|EMBL:ESW19428.1} OS=Phaseolus vulgaris (Kidney bean) PE=4 SV=1	PREDICTED: primase homolog protein isoform X1 [Populus euphratica]
gene19123	357	843	873	55	79	21	9.50991	22.3953	22.899	1.4712	2.12623	0.609644	6.01e-06	-3.734	down	--	--	Molecular Function: nucleic acid binding (GO:0003676);;	--	--	--	Zinc finger CCCH domain-containing protein 22 OS=Oryza sativa subsp. japonica (Rice) PE=2 SV=2	Uncharacterized protein {ECO:0000313|EMBL:EEE87307.2} (Fragment) OS=Populus trichocarpa (Western balsam poplar) PE=4 SV=2	hypothetical protein POPTR_0009s05520g, partial [Populus trichocarpa]
gene11211	4946	4712	5603	2130	2127	1705	73.7474	69.1602	79.9292	33.2433	32.0964	25.897	4.54e-09	-1.34999	down	--	--	--	--	--	--	--	Uncharacterized protein {ECO:0000313|EMBL:EMJ14923.1} OS=Prunus persica (Peach) PE=4 SV=1	PREDICTED: dentin sialophosphoprotein [Prunus mume]
gene21355	3207	3678	3979	1602	1855	1108	109.407	123.942	130.392	55.8044	63.0724	40.0371	4.25e-08	-1.2445	down	--	--	Molecular Function: glucose-6-phosphate dehydrogenase activity (GO:0004345);; Biological Process: pentose-phosphate shunt (GO:0006098);; Molecular Function: NADP binding (GO:0050661);;	K00036|0|rcu:RCOM_0347870|glucose-6-phosphate 1-dehydrogenase, putative (EC:1.1.1.49); K00036 glucose-6-phosphate 1-dehydrogenase [EC:1.1.1.49] (A)	[G]	Carbohydrate transport and metabolism	Glucose-6-phosphate 1-dehydrogenase, chloroplastic (Precursor) OS=Solanum tuberosum (Potato) PE=1 SV=1	Glucose-6-phosphate 1-dehydrogenase {ECO:0000256|RuleBase:RU000497} OS=Jatropha curcas (Barbados nut) PE=3 SV=1	hypothetical protein JCGZ_18492 [Jatropha curcas]
gene17775	410	968	1474	34	46	32	8.55687	19.598	30.4565	0.732836	0.908884	0.668504	0.000120255	-4.66454	down	[G]	Carbohydrate transport and metabolism	Molecular Function: beta-galactosidase activity (GO:0004565);; Biological Process: carbohydrate metabolic process (GO:0005975);; Biological Process: polyamine catabolic process (GO:0006598);; Biological Process: plant-type cell wall organization (GO:0009664);; Biological Process: phenylpropanoid metabolic process (GO:0009698);; Biological Process: plant-type cell wall biogenesis (GO:0009832);; Bi…	--	[G]	Carbohydrate transport and metabolism	Beta-galactosidase 3 (Precursor) OS=Arabidopsis thaliana (Mouse-ear cress) PE=1 SV=1	Beta-galactosidase {ECO:0000256|RuleBase:RU000675} OS=Vitis vinifera (Grape) PE=3 SV=1	PREDICTED: beta-galactosidase 3 [Vitis vinifera]
gene4172	221	248	345	82	55	40	8.4046	9.40725	12.9801	3.14681	2.09101	1.53217	1.3e-07	-2.19441	down	--	--	Molecular Function: protein kinase activity (GO:0004672);; Molecular Function: ATP binding (GO:0005524);; Biological Process: protein phosphorylation (GO:0006468);; Cellular Component: integral component of membrane (GO:0016021);;	--	--	--	Leucine-rich repeat receptor protein kinase EXS (Precursor) GN=T28J14.220 OS=Arabidopsis thaliana (Mouse-ear cress) PE=1 SV=1	Uncharacterized protein {ECO:0000313|EMBL:EMJ21217.1} OS=Prunus persica (Peach) PE=4 SV=1	hypothetical protein PRUPE_ppa002373mg [Prunus persica]
gene8876	215	178	232	82	109	61	17.8214	14.6705	18.6016	7.01063	9.18201	5.25403	0.00386692	-1.30401	down	[KAD]	--	Molecular Function: binding (GO:0005488);; Biological Process: anatomical structure morphogenesis (GO:0009653);; Biological Process: trichome differentiation (GO:0010026);; Biological Process: single-organism developmental process (GO:0044767);; Biological Process: cell fate commitment (GO:0045165);;	K09422|4.73729e-71|vvi:100244963|transcription factor WER; K09422 myb proto-oncogene protein, plant (A)	[K]	Transcription	Transcription factor MYB23 GN=MYB23 OS=Arabidopsis thaliana (Mouse-ear cress) PE=1 SV=1	Putative uncharacterized protein {ECO:0000313|EMBL:CBI15023.3} OS=Vitis vinifera (Grape) PE=4 SV=1	PREDICTED: transcription factor WER [Vitis vinifera]
gene18328	996	1172	1464	228	426	226	71.8037	84.206	108.057	15.972	29.0263	17.0791	6.28e-10	-2.03913	down	[G]	Carbohydrate transport and metabolism	Biological Process: carbohydrate metabolic process (GO:0005975);; Molecular Function: isomerase activity (GO:0016853);; Molecular Function: carbohydrate binding (GO:0030246);;	K01792|0|cit:102608177|putative glucose-6-phosphate 1-epimerase-like; K01792 glucose-6-phosphate 1-epimerase [EC:5.1.3.15] (A)	[G]	Carbohydrate transport and metabolism	Putative glucose-6-phosphate 1-epimerase OS=Cenchrus ciliaris (Buffelgrass) PE=2 SV=1	Uncharacterized protein {ECO:0000313|EMBL:ESR38895.1} OS=Citrus clementina PE=4 SV=1	hypothetical protein CICLE_v10026121mg [Citrus clementina]
gene14819	14949	11841	13227	2135	2545	1502	414.08	325.006	358.685	62.6717	71.2471	43.0062	1.08e-27	-2.68805	down	[P]	Inorganic ion transport and metabolism	Cellular Component: integral component of membrane (GO:0016021);; Molecular Function: NAD(P)H oxidase activity (GO:0016174);; Biological Process: oxidation-reduction process (GO:0055114);;	--	[PQ]	--	Ferric reduction oxidase 7, chloroplastic (Precursor) GN=FRO7 OS=Arabidopsis thaliana (Mouse-ear cress) PE=2 SV=1	Putative uncharacterized protein {ECO:0000313|EMBL:CBI29608.3} OS=Vitis vinifera (Grape) PE=4 SV=1	PREDICTED: ferric reduction oxidase 7, chloroplastic-like [Prunus mume]
gene1206	218	206	266	114	89	60	6.36506	5.90325	8.04144	3.23516	2.68216	1.99675	0.0012821	-1.38475	down	--	--	Molecular Function: transferase activity, transferring glycosyl groups (GO:0016757);;	--	[O]	Posttranslational modification, protein turnover, chaperones	Probable beta-1,4-xylosyltransferase IRX9H GN=IRX9H OS=Arabidopsis thaliana (Mouse-ear cress) PE=2 SV=2	Uncharacterized protein {ECO:0000313|EMBL:ESR63901.1} OS=Citrus clementina PE=4 SV=1	hypothetical protein CICLE_v10008306mg [Citrus clementina]
gene10579	6211	5674	7824	1809	2871	1122	88.6767	80.7538	113.079	25.6973	40.5076	15.7934	2.33e-08	-1.75733	down	[M]	Cell wall/membrane/envelope biogenesis	Molecular Function: zinc ion binding (GO:0008270);; Cellular Component: integral component of membrane (GO:0016021);; Molecular Function: cellulose synthase (UDP-forming) activity (GO:0016760);; Biological Process: cellulose biosynthetic process (GO:0030244);;	K10999|0|vvi:100242715|probable cellulose synthase A catalytic subunit 5 [UDP-forming]; K10999 cellulose synthase A [EC:2.4.1.12] (A)	--	--	Probable cellulose synthase A catalytic subunit 5 [UDP-forming] OS=Oryza sativa subsp. japonica (Rice) PE=2 SV=1	Cellulose synthase {ECO:0000256|RuleBase:RU361116} OS=Betula luminifera PE=2 SV=1	cellulose synthase [Betula luminifera]
gene18341	24	31	44	7	4	5	1.27636	1.77803	2.1837	0.442187	0.272682	0.314169	0.00962987	-2.62345	down	--	--	--	--	[U]	Intracellular trafficking, secretion, and vesicular transport	HVA22-like protein a GN=HVA22A OS=Arabidopsis thaliana (Mouse-ear cress) PE=2 SV=1	Putative uncharacterized protein {ECO:0000313|EMBL:CCB52350.1} OS=Vitis vinifera (Grape) PE=4 SV=1	PREDICTED: uncharacterized protein LOC100245618 isoform X3 [Vitis vinifera]
gene22968	48	15	27	6	0	3	7.78491	2.80108	4.50184	1.20007	0.253423	0.882383	0.00543252	-3.31551	down	[IQR]	--	--	K08081|6.2897e-51|crb:CARUB_v10025109mg|hypothetical protein; K08081 Tropinone reductase 1 [EC:1.1.1.206] (A)	[R]	General function prediction only	Tropinone reductase 2 GN=TR2 OS=Datura stramonium (Jimsonweed) PE=1 SV=1	Uncharacterized protein {ECO:0000313|EMBL:AFK36832.1} OS=Lotus japonicus (Lotus corniculatus var. japonicus) PE=2 SV=1	PREDICTED: tropinone reductase homolog At1g07440-like isoform X2 [Nelumbo nucifera]
gene18877	30	91	69	10	19	5	0.811046	2.25552	1.68854	0.279789	0.57325	0.130175	0.00681313	-2.47543	down	[L]	Replication, recombination and repair	Biological Process: cytokinesis by cell plate formation (GO:0000911);; Molecular Function: DNA binding (GO:0003677);; Molecular Function: DNA helicase activity (GO:0003678);; Molecular Function: ATP binding (GO:0005524);; Cellular Component: nucleus (GO:0005634);; Biological Process: DNA unwinding involved in DNA replication (GO:0006268);; Biological Process: DNA replication initiation (GO:000627…	K02541|0|pvu:PHAVU_002G194200g|hypothetical protein; K02541 DNA replication licensing factor MCM3 [EC:3.6.4.12] (A)	[L]	Replication, recombination and repair	DNA replication licensing factor MCM3 GN=MCM3 OS=Arabidopsis thaliana (Mouse-ear cress) PE=1 SV=1	Uncharacterized protein {ECO:0000313|EMBL:ESW30930.1} OS=Phaseolus vulgaris (Kidney bean) PE=3 SV=1	hypothetical protein PHAVU_002G194200g [Phaseolus vulgaris]
gene25921	4708	4427	4317	1624	1887	1316	222.043	209.497	200.41	78.2397	91.971	59.8918	9.04e-11	-1.4726	down	--	--	Molecular Function: serine-type endopeptidase activity (GO:0004252);; Biological Process: proteolysis (GO:0006508);; Cellular Component: integral component of membrane (GO:0016021);;	--	--	--	--	Uncharacterized protein {ECO:0000313|EMBL:KDP32936.1} OS=Jatropha curcas (Barbados nut) PE=4 SV=1	PREDICTED: uncharacterized protein LOC105123357 [Populus euphratica]
gene6720	910	911	1228	82	69	15	59.0887	59.2215	78.5271	5.35022	4.55159	1.03236	1.24e-32	-4.19073	down	--	--	--	--	--	--	Uncharacterized protein At4g06744 (Precursor) GN=At4g06744 OS=Arabidopsis thaliana (Mouse-ear cress) PE=2 SV=1	Uncharacterized protein {ECO:0000313|EMBL:EMJ02902.1} OS=Prunus persica (Peach) PE=4 SV=1	PREDICTED: uncharacterized protein At4g06744-like, partial [Populus euphratica]
gene17219	4093	4072	5022	1610	1977	1980	194.236	187.375	225.489	76.3988	93.595	98.4795	6.68e-08	-1.23903	down	[R]	General function prediction only	Cellular Component: peroxisomal membrane (GO:0005778);; Molecular Function: electron carrier activity (GO:0009055);; Cellular Component: chloroplast envelope (GO:0009941);; Molecular Function: monodehydroascorbate reductase (NADH) activity (GO:0016656);; Biological Process: glucosinolate biosynthetic process (GO:0019761);; Biological Process: hydrogen peroxide catabolic process (GO:0042744);; Bio…	K08232|0|tcc:TCM_016900|Monodehydroascorbate reductase 4 isoform 1; K08232 monodehydroascorbate reductase (NADH) [EC:1.6.5.4] (A)	[R]	General function prediction only	Probable monodehydroascorbate reductase, cytoplasmic isoform 2 GN=At3g27820 OS=Arabidopsis thaliana (Mouse-ear cress) PE=2 SV=1	Monodehydroascorbate reductase 4 isoform 1 {ECO:0000313|EMBL:EOY02419.1} OS=Theobroma cacao (Cacao) PE=4 SV=1	PREDICTED: probable monodehydroascorbate reductase, cytoplasmic isoform 2 [Populus euphratica]
gene13932	297	479	625	176	94	91	13.9801	22.5376	28.4389	8.22512	4.34629	4.26918	0.000834149	-1.9498	down	--	--	Molecular Function: serine-type carboxypeptidase activity (GO:0004185);; Biological Process: proteolysis (GO:0006508);;	K16297|0|vvi:100247312|serine carboxypeptidase-like 45; K16297 serine carboxypeptidase-like clade II [EC:3.4.16.-] (A)	[OE]	--	Serine carboxypeptidase-like 45 (Precursor) GN=SCPL45 OS=Arabidopsis thaliana (Mouse-ear cress) PE=2 SV=1	Carboxypeptidase {ECO:0000256|RuleBase:RU361156} OS=Morus notabilis PE=3 SV=1	Serine carboxypeptidase-like 45 [Morus notabilis]
gene15390	4251	4419	5414	2509	2270	1753	38.1403	39.2186	48.045	22.6655	20.5295	15.8112	2.16e-06	-1.10224	down	--	--	Molecular Function: ligase activity (GO:0016874);;	--	[S]	Function unknown	U-box domain-containing protein 4 GN=PUB4 OS=Arabidopsis thaliana (Mouse-ear cress) PE=1 SV=3	Uncharacterized protein {ECO:0000313|EMBL:KDP46892.1} OS=Jatropha curcas (Barbados nut) PE=4 SV=1	hypothetical protein JCGZ_24101 [Jatropha curcas]
gene17725	201	221	294	92	76	138	10.9609	11.9115	15.6226	5.16502	4.19809	7.70214	0.00384113	-1.22227	down	--	--	--	--	--	--	--	Putative uncharacterized protein {ECO:0000313|EMBL:EEF44681.1} OS=Ricinus communis (Castor bean) PE=4 SV=1	PREDICTED: uncharacterized protein LOC103418351 [Malus domestica]
gene9649	88	119	193	3	5	2	7.72857	10.3738	16.7105	0.264467	0.467831	0.177799	1.09e-08	-5.31511	down	--	--	Molecular Function: zinc ion transmembrane transporter activity (GO:0005385);; Cellular Component: integral component of membrane (GO:0016021);; Biological Process: zinc ion transmembrane transport (GO:0071577);;	K14709|1.91683e-165|vvi:100250979|zinc transporter 5-like; K14709 solute carrier family 39 (zinc transporter), member 1/2/3 (A)	[P]	Inorganic ion transport and metabolism	Zinc transporter 5 (Precursor) OS=Oryza sativa subsp. japonica (Rice) PE=2 SV=1	Zinc transporter protein {ECO:0000313|EMBL:AFG19376.1} OS=Vitis vinifera (Grape) PE=4 SV=1	hypothetical protein VITISV_029536 [Vitis vinifera]
gene2902	94	133	104	32	33	11	84.8816	122.41	91.7584	28.1513	29.0016	10.0029	0.000675586	-2.11536	down	--	--	Biological Process: cell wall macromolecule catabolic process (GO:0016998);;	--	--	--	--	Peptidoglycan-binding LysM domain-containing protein {ECO:0000313|EMBL:EOY23064.1} OS=Theobroma cacao (Cacao) PE=4 SV=1	Peptidoglycan-binding LysM domain-containing protein [Theobroma cacao]
gene15121	69	87	54	11	13	7	4.10889	5.22525	3.26032	0.665307	0.808312	0.430282	0.000327167	-2.75368	down	--	--	--	--	--	--	Epidermis-specific secreted glycoprotein EP1 (Precursor) GN=EP1 OS=Daucus carota (Wild carrot) PE=1 SV=1	Putative uncharacterized protein {ECO:0000313|EMBL:CCB46253.1} OS=Vitis vinifera (Grape) PE=4 SV=1	PREDICTED: epidermis-specific secreted glycoprotein EP1-like [Vitis vinifera]
gene25914	754	454	606	113	232	65	17.5128	10.7391	14.5738	2.57033	5.38782	1.51385	2.31e-06	-2.13824	down	[P]	Inorganic ion transport and metabolism	Biological Process: MAPK cascade (GO:0000165);; Biological Process: response to molecule of bacterial origin (GO:0002237);; Cellular Component: plasma membrane (GO:0005886);; Biological Process: protein targeting to membrane (GO:0006612);; Biological Process: nucleotide transport (GO:0006862);; Biological Process: ER to Golgi vesicle-mediated transport (GO:0006888);; Biological Process: membrane …	K03320|0|fve:101312841|ammonium transporter 2-like; K03320 ammonium transporter, Amt family (A)	[P]	Inorganic ion transport and metabolism	Ammonium transporter 2 GN=AMT2 OS=Arabidopsis thaliana (Mouse-ear cress) PE=1 SV=2	Uncharacterized protein {ECO:0000313|EMBL:EMJ06319.1} OS=Prunus persica (Peach) PE=4 SV=1	PREDICTED: ammonium transporter 2-like [Fragaria vesca subsp. vesca]
gene24269	47	109	87	0	8	8	2.26381	5.13493	4.00847	0	0.39406	0.400832	1.53e-06	-3.92211	down	[Q]	Secondary metabolites biosynthesis, transport and catabolism	Molecular Function: binding (GO:0005488);; Molecular Function: oxidoreductase activity (GO:0016491);;	--	[QI]	--	Beta-amyrin 28-oxidase OS=Panax ginseng (Korean ginseng) PE=2 SV=1	Cytochrome P450 {ECO:0000313|EMBL:EOY26240.1} OS=Theobroma cacao (Cacao) PE=3 SV=1	PREDICTED: beta-amyrin 28-oxidase-like [Nelumbo nucifera]
gene5416	4570	4454	4922	1713	2239	2038	203.971	197.801	217.777	79.0262	101.63	93.1333	1.42e-07	-1.21398	down	[G]	Carbohydrate transport and metabolism	Cellular Component: nucleus (GO:0005634);; Cellular Component: cytosol (GO:0005829);; Biological Process: starch catabolic process (GO:0005983);; Biological Process: sucrose biosynthetic process (GO:0005986);; Biological Process: fructose metabolic process (GO:0006000);; Biological Process: response to abscisic acid (GO:0009737);; Biological Process: response to fructose (GO:0009750);; Biological…	K03841|0|cic:CICLE_v10001734mg|hypothetical protein; K03841 fructose-1,6-bisphosphatase I [EC:3.1.3.11] (A)	[G]	Carbohydrate transport and metabolism	Fructose-1,6-bisphosphatase, cytosolic OS=Beta vulgaris (Sugar beet) PE=2 SV=2	Putative uncharacterized protein {ECO:0000313|EMBL:CAN82641.1} OS=Vitis vinifera (Grape) PE=3 SV=1	hypothetical protein VITISV_005010 [Vitis vinifera]
gene11131	969	1187	1378	372	472	234	42.1114	53.0516	59.6229	16.7276	20.7673	10.1397	3.49e-09	-1.70631	down	--	--	--	--	--	--	--	Uncharacterized protein {ECO:0000313|EMBL:EXB93133.1} OS=Morus notabilis PE=4 SV=1	hypothetical protein L484_024471 [Morus notabilis]
gene18868	1086	1033	1342	450	566	518	28.5705	27.6248	35.3983	12.4917	15.7301	13.983	2.14e-06	-1.16855	down	[R]	General function prediction only	Molecular Function: DNA binding (GO:0003677);; Cellular Component: nucleus (GO:0005634);; Biological Process: regulation of transcription, DNA-templated (GO:0006355);; Molecular Function: adenyl nucleotide binding (GO:0030554);; Molecular Function: flavin adenine dinucleotide binding (GO:0050660);;	--	[S]	Function unknown	DUF21 domain-containing protein At1g55930, chloroplastic (Precursor) GN=CBSDUFCH2 OS=Arabidopsis thaliana (Mouse-ear cress) PE=2 SV=2	Uncharacterized protein {ECO:0000313|EnsemblPlants:GLYMA14G01920.1} OS=Glycine max (Soybean) PE=4 SV=2	PREDICTED: DUF21 domain-containing protein At1g55930, chloroplastic-like isoform X2 [Malus domestica]
gene1250	8360	6540	9118	1612	2550	2288	1375.85	1146.58	1617.79	250.054	429.858	375.647	1.33e-13	-1.89163	down	--	--	Biological Process: rRNA processing (GO:0006364);; Cellular Component: chloroplast thylakoid membrane (GO:0009535);; Biological Process: response to blue light (GO:0009637);; Biological Process: chloroplast relocation (GO:0009902);; Cellular Component: chloroplast envelope (GO:0009941);; Biological Process: thylakoid membrane organization (GO:0010027);; Biological Process: response to red light (…	--	--	--	--	Uncharacterized protein {ECO:0000313|EMBL:ESW18726.1} OS=Phaseolus vulgaris (Kidney bean) PE=4 SV=1	hypothetical protein PHAVU_006G065100g [Phaseolus vulgaris]
gene7029	5940	6030	7159	1703	2043	1958	156.065	155.933	184.944	45.3891	53.9187	51.7958	5.38e-14	-1.74046	down	[J]	Translation, ribosomal structure and biogenesis	Molecular Function: translation elongation factor activity (GO:0003746);; Molecular Function: GTPase activity (GO:0003924);; Molecular Function: GTP binding (GO:0005525);; Biological Process: GTP catabolic process (GO:0006184);; Biological Process: translational elongation (GO:0006414);; Cellular Component: chloroplast (GO:0009507);;	K02355|0|cit:102624603|elongation factor G, chloroplastic-like; K02355 elongation factor G (A)	[J]	Translation, ribosomal structure and biogenesis	Elongation factor G-1, chloroplastic (Precursor) GN=fusA1 OS=Glycine max (Soybean) PE=1 SV=2	Elongation factor G {ECO:0000313|EMBL:EXB54444.1} OS=Morus notabilis PE=3 SV=1	Elongation factor G [Morus notabilis]
gene1714	618	665	658	172	172	100	12.2639	12.9488	12.3364	3.64869	3.52063	2.06451	5.58e-13	-2.12156	down	--	--	--	--	--	--	--	Ribonuclease P protein subunit P38-related isoform 1 {ECO:0000313|EMBL:EOY23576.1} OS=Theobroma cacao (Cacao) PE=4 SV=1	Ribonuclease P protein subunit P38-related isoform 1 [Theobroma cacao]
gene28793	1753	1663	1629	632	636	625	149.517	143.527	137.366	53.3006	53.1158	53.052	1.41e-09	-1.40876	down	[I]	Lipid transport and metabolism	Molecular Function: isopentenyl-diphosphate delta-isomerase activity (GO:0004452);; Biological Process: isoprenoid biosynthetic process (GO:0008299);; Biological Process: photosynthesis (GO:0015979);; Biological Process: chlorophyll biosynthetic process (GO:0015995);; Molecular Function: hydrolase activity (GO:0016787);; Molecular Function: metal ion binding (GO:0046872);; Biological Process: dim…	K01823|3.91774e-166|mdm:103414031|isopentenyl-diphosphate Delta-isomerase I-like; K01823 isopentenyl-diphosphate delta-isomerase [EC:5.3.3.2] (A)	[Q]	Secondary metabolites biosynthesis, transport and catabolism	Isopentenyl-diphosphate Delta-isomerase II GN=IPI2 OS=Camptotheca acuminata (Happy tree) PE=2 SV=1	Isopentenyl pyrophosphate isomerase {ECO:0000313|EMBL:ABW06959.1} OS=Corylus avellana (European hazel) PE=2 SV=1	isopentenyl pyrophosphate isomerase [Corylus avellana]
gene20363	121	203	276	25	37	6	6.23913	9.85411	13.8169	1.22053	1.87381	0.274793	2.12e-05	-3.13331	down	--	--	--	--	--	--	Uncharacterized protein At3g61260 GN=At3g61260 OS=Arabidopsis thaliana (Mouse-ear cress) PE=1 SV=1	Remorin family protein, putative isoform 1 {ECO:0000313|EMBL:EOX91422.1} OS=Theobroma cacao (Cacao) PE=4 SV=1	Remorin family protein, putative isoform 1 [Theobroma cacao]
gene20787	4382	3391	3030	1175	1526	1375	158.116	116.987	109.495	44.8589	55.9894	49.1796	2.63e-07	-1.40094	down	--	--	Molecular Function: binding (GO:0005488);;	--	--	--	Protein PHR1-LIKE 1 GN=PHL1 OS=Arabidopsis thaliana (Mouse-ear cress) PE=1 SV=1	Transcription factor, putative {ECO:0000313|EMBL:EEF48694.1} OS=Ricinus communis (Castor bean) PE=4 SV=1	transcription factor, putative [Ricinus communis]
gene17207	176	174	261	93	89	52	11.4699	11.6588	17.553	5.98944	5.86299	3.38953	0.00255239	-1.37786	down	--	--	--	--	[GMW]	--	Xyloglucan galactosyltransferase KATAMARI1 homolog OS=Oryza sativa subsp. japonica (Rice) PE=2 SV=1	Putative uncharacterized protein {ECO:0000313|EMBL:CCB50079.1} OS=Vitis vinifera (Grape) PE=4 SV=1	PREDICTED: xyloglucan galactosyltransferase KATAMARI1 homolog [Vitis vinifera]
gene15973	1609	911	1083	320	253	491	62.2521	34.7162	40.9524	12.7338	9.96742	19.4512	0.000282949	-1.75558	down	[RTKL]	--	--	--	[T]	Signal transduction mechanisms	Probable receptor-like protein kinase At1g67000 (Precursor) GN=At1g67000 OS=Arabidopsis thaliana (Mouse-ear cress) PE=2 SV=2	Kinase, putative {ECO:0000313|EMBL:EOY23502.1} OS=Theobroma cacao (Cacao) PE=3 SV=1	Kinase, putative [Theobroma cacao]
gene24585	266	375	525	138	135	77	8.09468	11.1172	15.2226	4.40669	4.20553	2.43335	0.00109595	-1.72938	down	--	--	--	--	--	--	--	Uncharacterized protein {ECO:0000313|EMBL:ESR43760.1} OS=Citrus clementina PE=4 SV=1	PREDICTED: restin homolog isoform X1 [Citrus sinensis]
gene15188	794	694	882	205	335	215	159.66	139.185	172.315	42.5894	65.4122	44.8247	1.29e-09	-1.64449	down	--	--	Biological Process: pentose-phosphate shunt (GO:0006098);; Biological Process: phosphatidylglycerol biosynthetic process (GO:0006655);; Cellular Component: chloroplast stroma (GO:0009570);; Biological Process: isopentenyl diphosphate biosynthetic process, methylerythritol 4-phosphate pathway (GO:0019288);; Biological Process: response to karrikin (GO:0080167);; Biological Process: granum assembly…	--	--	--	Protein LHCP TRANSLOCATION DEFECT (Precursor) GN=F8A12.12 OS=Arabidopsis thaliana (Mouse-ear cress) PE=1 SV=1	Uncharacterized protein {ECO:0000313|EMBL:EMJ13355.1} OS=Prunus persica (Peach) PE=4 SV=1	PREDICTED: protein LHCP TRANSLOCATION DEFECT [Prunus mume]
gene10712	767	738	1263	65	85	24	47.0752	45.5823	69.493	4.97142	4.71054	1.93391	1.59e-10	-3.98401	down	--	--	--	--	--	--	--	Uncharacterized protein {ECO:0000313|EMBL:EMJ17077.1} OS=Prunus persica (Peach) PE=4 SV=1	hypothetical protein PRUPE_ppa010553mg [Prunus persica]
gene370	59	96	133	13	25	11	1.73676	2.81262	3.90479	0.388217	0.743053	0.331552	0.000241891	-2.5488	down	[S]	Function unknown	Molecular Function: protein kinase activity (GO:0004672);; Molecular Function: ATP binding (GO:0005524);; Biological Process: protein phosphorylation (GO:0006468);; Cellular Component: integral component of membrane (GO:0016021);; Molecular Function: 2-alkenal reductase [NAD(P)] activity (GO:0032440);; Biological Process: oxidation-reduction process (GO:0055114);;	--	--	--	Probably inactive leucine-rich repeat receptor-like protein kinase IMK2 (Precursor) GN=IMK2 OS=Arabidopsis thaliana (Mouse-ear cress) PE=1 SV=1	Inflorescence meristem receptor-like kinase 2 isoform 1 {ECO:0000313|EMBL:EOY07069.1} OS=Theobroma cacao (Cacao) PE=4 SV=1	Inflorescence meristem receptor-like kinase 2 isoform 1 [Theobroma cacao]
gene10039	130	164	109	25	33	43	6.30752	8.86816	5.66491	1.32347	1.52223	1.99677	0.00048307	-1.99236	down	[R]	General function prediction only	Molecular Function: zinc ion binding (GO:0008270);; Biological Process: lignin biosynthetic process (GO:0009809);; Molecular Function: cinnamyl-alcohol dehydrogenase activity (GO:0045551);; Molecular Function: sinapyl alcohol dehydrogenase activity (GO:0052747);; Biological Process: oxidation-reduction process (GO:0055114);;	K00083|0|vvi:100247381|cinnamyl alcohol dehydrogenase 1; K00083 cinnamyl-alcohol dehydrogenase [EC:1.1.1.195] (A)	[Q]	Secondary metabolites biosynthesis, transport and catabolism	Probable cinnamyl alcohol dehydrogenase OS=Populus deltoides (Eastern poplar) PE=2 SV=2	Putative uncharacterized protein {ECO:0000313|EMBL:CBI33767.3} OS=Vitis vinifera (Grape) PE=4 SV=1	PREDICTED: cinnamyl alcohol dehydrogenase 1 [Vitis vinifera]
gene1214	312	293	401	150	159	130	6.86265	6.96602	9.0855	3.97621	3.98738	3.13915	0.000984961	-1.19045	down	--	--	--	--	--	--	Squamosa promoter-binding-like protein 12 GN=SPL12 OS=Oryza sativa subsp. indica (Rice) PE=2 SV=1	Squamosa promoter binding protein-like 2, putative isoform 2 {ECO:0000313|EMBL:EOX99817.1} OS=Theobroma cacao (Cacao) PE=4 SV=1	Squamosa promoter binding protein-like 2, putative isoform 1 [Theobroma cacao]
gene22059	2627	1840	2967	591	673	540	250.893	180.339	292.289	58.9359	68.0549	52.4569	1.16e-08	-2.03703	down	--	--	Cellular Component: nucleus (GO:0005634);; Biological Process: regulation of transcription, DNA-templated (GO:0006355);; Biological Process: auxin-activated signaling pathway (GO:0009734);; Molecular Function: protein dimerization activity (GO:0046983);;	K14484|2.48613e-87|rcu:RCOM_0909180|Auxin-responsive protein IAA4, putative; K14484 auxin-responsive protein IAA (A)	--	--	Auxin-induced protein 22D GN=AUX22D OS=Vigna radiata var. radiata (Mung bean) PE=2 SV=1	Auxin-responsive protein {ECO:0000256|RuleBase:RU004549} OS=Populus tomentosa (Chinese white poplar) PE=3 SV=1	hypothetical protein [Populus tomentosa]
gene15643	1526	2077	2961	801	769	566	148.076	199.869	275.209	75.6356	75.0807	55.5122	0.00128694	-1.6134	down	--	--	Biological Process: anthocyanin-containing compound biosynthetic process (GO:0009718);; Biological Process: response to sucrose (GO:0009744);; Biological Process: response to UV-B (GO:0010224);; Biological Process: cellular modified amino acid biosynthetic process (GO:0042398);; Molecular Function: chalcone isomerase activity (GO:0045430);;	--	--	--	Probable chalcone--flavonone isomerase 3 GN=K18I23.7 OS=Arabidopsis thaliana (Mouse-ear cress) PE=1 SV=1	Chalcone-flavonone isomerase family protein {ECO:0000256|RuleBase:RU361158} OS=Gossypium hirsutum (Upland cotton) PE=2 SV=1	chalcone isomerase [Gossypium hirsutum]
gene30345	35131	28933	34719	10580	18321	13238	5851.6	4917.64	5837.31	1708.6	2982.25	2144.81	5.28e-05	-1.22362	down	--	--	Cellular Component: photosystem I reaction center (GO:0009538);; Biological Process: photosynthesis (GO:0015979);;	K02699|8.465e-116|pmum:103318789|photosystem I reaction center subunit XI, chloroplastic; K02699 photosystem I subunit XI (A)	--	--	Photosystem I reaction center subunit XI, chloroplastic (Precursor) GN=PSAL OS=Spinacia oleracea (Spinach) PE=1 SV=1	Photosystem I reaction center subunit XI {ECO:0000313|EMBL:EXC29934.1} OS=Morus notabilis PE=4 SV=1	PREDICTED: photosystem I reaction center subunit XI, chloroplastic [Prunus mume]
gene19444	131	202	273	37	35	28	3.95835	6.40251	8.22808	1.15643	1.14224	1.00906	2.15e-05	-2.59326	down	--	--	--	--	[O]	Posttranslational modification, protein turnover, chaperones	--	Uncharacterized protein {ECO:0000313|EMBL:EEE79380.2} OS=Populus trichocarpa (Western balsam poplar) PE=4 SV=2	hypothetical protein POPTR_0003s10580g [Populus trichocarpa]
gene17661	908	1022	1576	215	318	115	54.2587	65.5287	91.9536	13.1987	18.2194	6.93939	4.04e-06	-2.42864	down	--	--	Biological Process: lipid metabolic process (GO:0006629);; Molecular Function: hydrolase activity, acting on ester bonds (GO:0016788);;	--	--	--	GDSL esterase/lipase At2g42990 (Precursor) GN=At2g42990 OS=Arabidopsis thaliana (Mouse-ear cress) PE=2 SV=1	GDSL-like Lipase/Acylhydrolase superfamily protein {ECO:0000313|EMBL:EOX93366.1} OS=Theobroma cacao (Cacao) PE=4 SV=1	GDSL-like Lipase/Acylhydrolase superfamily protein [Theobroma cacao]
gene2522	620	640	825	148	222	143	13.0926	13.3236	16.9392	3.21591	4.74553	3.09997	1.76e-12	-2.01709	down	--	--	--	--	--	--	--	Uncharacterized protein {ECO:0000313|EMBL:EMJ18269.1} OS=Prunus persica (Peach) PE=4 SV=1	PREDICTED: uncharacterized protein LOC103342665 [Prunus mume]
gene20820	143	266	268	79	58	61	96.9736	182.588	172.922	52.8194	38.6282	42.1449	0.000328502	-1.76796	down	--	--	--	--	--	--	Transcription factor PAR2 GN=T20N10.200 OS=Arabidopsis thaliana (Mouse-ear cress) PE=3 SV=1	Putative uncharacterized protein {ECO:0000313|EMBL:EEF41446.1} OS=Ricinus communis (Castor bean) PE=4 SV=1	PREDICTED: transcription factor PAR1-like [Nelumbo nucifera]
gene10266	276	223	111	10	29	17	14.3003	11.7746	5.88888	0.513608	1.52595	0.892216	1.98e-05	-3.44007	down	[P]	Inorganic ion transport and metabolism	Cellular Component: plasma membrane (GO:0005886);; Molecular Function: nitrate transmembrane transporter activity (GO:0015112);; Biological Process: nitrate transport (GO:0015706);; Cellular Component: integral component of membrane (GO:0016021);; Biological Process: transmembrane transport (GO:0055085);;	K02575|0|pop:POPTR_0015s09290g|POPTRDRAFT_252220; high-affinity nitrate transporter family protein; K02575 MFS transporter, NNP family, nitrate/nitrite transporter (A)	--	--	High affinity nitrate transporter 2.5 GN=NRT2.5 OS=Arabidopsis thaliana (Mouse-ear cress) PE=2 SV=1	High-affinity nitrate transporter family protein {ECO:0000313|EMBL:EEF05749.2} OS=Populus trichocarpa (Western balsam poplar) PE=4 SV=2	high-affinity nitrate transporter family protein [Populus trichocarpa]
gene22294	1679	1936	2052	528	716	358	27.334	31.1237	32.7563	8.81892	11.7533	5.98291	3.09e-15	-1.8162	down	--	--	Biological Process: plastid organization (GO:0009657);; Biological Process: gene expression (GO:0010467);; Biological Process: RNA metabolic process (GO:0016070);; Biological Process: cellular biosynthetic process (GO:0044249);; Biological Process: organic substance biosynthetic process (GO:1901576);;	--	[R]	General function prediction only	Pentatricopeptide repeat-containing protein MRL1, chloroplastic (Precursor) GN=T11I11.70/T11I11.60 OS=Arabidopsis thaliana (Mouse-ear cress) PE=2 SV=2	Putative uncharacterized protein {ECO:0000313|EMBL:CCB60673.1} OS=Vitis vinifera (Grape) PE=4 SV=1	PREDICTED: pentatricopeptide repeat-containing protein MRL1, chloroplastic [Vitis vinifera]
gene24035	196	230	374	78	95	36	17.2962	21.0307	32.122	7.27088	8.75272	3.46835	0.00113579	-1.92922	down	[J]	Translation, ribosomal structure and biogenesis	Molecular Function: translation elongation factor activity (GO:0003746);; Biological Process: translational elongation (GO:0006414);; Cellular Component: chloroplast stroma (GO:0009570);; Biological Process: embryo development ending in seed dormancy (GO:0009793);; Biological Process: iron-sulfur cluster assembly (GO:0016226);; Biological Process: peptide biosynthetic process (GO:0043043);; Biolo…	K02356|2.64091e-119|tcc:TCM_019700|Elongation factor P family protein; K02356 elongation factor P (A)	--	--	--	Elongation factor P family protein {ECO:0000313|EMBL:EOY04455.1} OS=Theobroma cacao (Cacao) PE=3 SV=1	Elongation factor P family protein [Theobroma cacao]
gene8737	31	0	34	0	0	0	4.25257	0	4.41766	0	0	0	0.00953878	#NAME?	down	[R]	General function prediction only	--	--	[R]	General function prediction only	Probable E3 ubiquitin-protein ligase XBOS36 GN=XBOS36 OS=Oryza sativa subsp. japonica (Rice) PE=2 SV=1	Protein binding protein, putative {ECO:0000313|EMBL:EEF41021.1} OS=Ricinus communis (Castor bean) PE=4 SV=1	protein binding protein, putative [Ricinus communis]
gene762	23	41	49	0	1	1	1.99278	3.42216	3.96044	0	0.152613	0.0882842	3.16e-06	-5.81728	down	[RTKL]	--	--	K04733|4.30599e-123|pper:PRUPE_ppb021349mg|hypothetical protein; K04733 interleukin-1 receptor-associated kinase 4 [EC:2.7.11.1] (A)	--	--	Wall-associated receptor kinase 5 (Precursor) GN=WAK5 OS=Arabidopsis thaliana (Mouse-ear cress) PE=2 SV=1	Uncharacterized protein {ECO:0000313|EMBL:EMJ14459.1} OS=Prunus persica (Peach) PE=4 SV=1	hypothetical protein PRUPE_ppb021349mg [Prunus persica]
gene30206	1835	1100	1978	200	493	234	66.3081	40.5158	72.1616	7.23909	18.1663	8.48671	1.51e-06	-2.39976	down	[V]	Defense mechanisms	Molecular Function: ATP binding (GO:0005524);; Biological Process: ATP catabolic process (GO:0006200);; Molecular Function: organic phosphonate transmembrane-transporting ATPase activity (GO:0015416);; Cellular Component: membrane (GO:0016020);;	--	[Q]	Secondary metabolites biosynthesis, transport and catabolism	ABC transporter G family member 2 GN=F3G5.15 OS=Arabidopsis thaliana (Mouse-ear cress) PE=2 SV=1	ABC-2 type transporter family protein {ECO:0000313|EMBL:EOY07651.1} OS=Theobroma cacao (Cacao) PE=3 SV=1	ABC-2 type transporter family protein [Theobroma cacao]
gene27160	263	253	300	116	128	96	4.37018	4.54005	5.32175	2.24947	2.1337	1.65569	0.00151675	-1.25705	down	--	--	--	--	--	--	NAC domain-containing protein 86 {ECO:0000312|EMBL:AED92405.1} OS=Arabidopsis thaliana (Mouse-ear cress) PE=2 SV=1	Uncharacterized protein {ECO:0000313|EMBL:KGN53626.1} OS=Cucumis sativus (Cucumber) PE=4 SV=1	PREDICTED: NAC domain-containing protein 74-like [Cucumis sativus]
gene8487	214	560	752	70	124	66	10.8134	25.1867	33.964	3.21558	5.97451	3.14239	0.00970531	-2.54711	down	[Z]	Cytoskeleton	Molecular Function: ATP binding (GO:0005524);; Cellular Component: cell wall (GO:0005618);; Cellular Component: nucleus (GO:0005634);; Cellular Component: cytoplasm (GO:0005737);; Cellular Component: cytoskeleton (GO:0005856);; Cellular Component: plasma membrane (GO:0005886);; Biological Process: root hair elongation (GO:0048767);;	K10355|0|fve:101293316|actin-like; K10355 actin, other eukaryote (A)	[Z]	Cytoskeleton	Actin OS=Gossypium hirsutum (Upland cotton) PE=3 SV=1	Actin {ECO:0000313|EMBL:AEF58501.1} OS=Platycodon grandiflorus PE=2 SV=1	PREDICTED: actin-like [Fragaria vesca subsp. vesca]
gene10733	115	129	109	33	38	45	3.08315	3.19309	2.58838	0.914994	1.08954	1.24508	0.0073966	-1.60091	down	[RTKL]	--	Molecular Function: protein kinase activity (GO:0004672);; Biological Process: cellular process (GO:0009987);;	--	--	--	G-type lectin S-receptor-like serine/threonine-protein kinase At4g11900 (Precursor) GN=At4g11900 OS=Arabidopsis thaliana (Mouse-ear cress) PE=2 SV=1	Putative uncharacterized protein {ECO:0000313|EMBL:CBI17992.3} OS=Vitis vinifera (Grape) PE=4 SV=1	PREDICTED: G-type lectin S-receptor-like serine/threonine-protein kinase At4g03230 [Prunus mume]
gene1984	158	241	263	22	45	2	6.11838	9.15869	10.6674	0.846807	2.04932	0.116832	4.35e-11	-3.25368	down	--	--	Cellular Component: male germ cell nucleus (GO:0001673);; Molecular Function: ubiquitin-protein transferase activity (GO:0004842);; Biological Process: DNA-dependent DNA replication (GO:0006261);; Biological Process: pollen development (GO:0009555);; Biological Process: embryo development (GO:0009790);; Biological Process: protein ubiquitination (GO:0016567);; Cellular Component: SCF ubiquitin li…	--	--	--	F-box/LRR-repeat protein 17 GN=FBL17 OS=Arabidopsis thaliana (Mouse-ear cress) PE=1 SV=1	F-box/LRR-repeat protein 17 {ECO:0000313|EMBL:EXB26571.1} OS=Morus notabilis PE=4 SV=1	F-box/LRR-repeat protein 17 [Morus notabilis]
gene9157	784	651	799	186	175	197	27.5732	23.7882	26.8195	6.92799	6.25412	6.97739	9.94e-13	-1.99603	down	[T]	Signal transduction mechanisms	Molecular Function: protein serine/threonine phosphatase activity (GO:0004722);; Biological Process: metabolic process (GO:0008152);;	--	[T]	Signal transduction mechanisms	Probable protein phosphatase 2C 40 GN=At3g16560 OS=Arabidopsis thaliana (Mouse-ear cress) PE=2 SV=1	Phosphatase 2C family protein isoform 1 {ECO:0000313|EMBL:EOY06498.1} OS=Theobroma cacao (Cacao) PE=4 SV=1	PREDICTED: probable protein phosphatase 2C 40 isoform X1 [Prunus mume]
gene11602	367	337	347	196	166	120	15.7416	14.4884	14.9643	8.71683	7.20668	5.30293	0.00161018	-1.11821	down	--	--	Molecular Function: peroxidase activity (GO:0004601);; Biological Process: response to oxidative stress (GO:0006979);; Molecular Function: heme binding (GO:0020037);; Biological Process: oxidation-reduction process (GO:0055114);;	K10529|0|tcc:TCM_016830|Peroxidase superfamily protein isoform 1; K10529 alpha-dioxygenase [EC:1.-.-.-] (A)	[R]	General function prediction only	Alpha-dioxygenase 1 (Precursor) GN=T13O15.6 OS=Arabidopsis thaliana (Mouse-ear cress) PE=1 SV=1	Peroxidase superfamily protein isoform 1 {ECO:0000313|EMBL:EOY02314.1} OS=Theobroma cacao (Cacao) PE=4 SV=1	Peroxidase superfamily protein isoform 1 [Theobroma cacao]
gene28120	280	236	245	64	137	122	37.9626	32.4311	33.9171	8.62167	18.613	16.6945	0.0026762	-1.2317	down	[Q]	Secondary metabolites biosynthesis, transport and catabolism	Molecular Function: monooxygenase activity (GO:0004497);; Molecular Function: iron ion binding (GO:0005506);; Molecular Function: electron carrier activity (GO:0009055);; Molecular Function: oxidoreductase activity, acting on paired donors, with incorporation or reduction of molecular oxygen (GO:0016705);; Molecular Function: heme binding (GO:0020037);; Biological Process: oxidation-reduction pro…	--	[Q]	Secondary metabolites biosynthesis, transport and catabolism	Flavonoid 3&apos;,5&apos;-hydroxylase 1 GN=CYP75A1 OS=Petunia hybrida (Petunia) PE=2 SV=1	Uncharacterized protein {ECO:0000313|EMBL:EMJ10546.1} OS=Prunus persica (Peach) PE=3 SV=1	hypothetical protein PRUPE_ppa008535mg [Prunus persica]
gene281	2624	2902	2940	1395	1219	1143	55.8286	60.8358	60.8861	29.5011	26.0329	24.151	2.92e-07	-1.16634	down	[RTKL]	--	Biological Process: activation of MAPKK activity (GO:0000186);; Molecular Function: MAP kinase kinase kinase activity (GO:0004709);; Molecular Function: ATP binding (GO:0005524);; Cellular Component: integral component of membrane (GO:0016021);;	--	--	--	Probable receptor protein kinase TMK1 (Precursor) GN=TMK1 OS=Arabidopsis thaliana (Mouse-ear cress) PE=1 SV=1	Uncharacterized protein {ECO:0000313|EMBL:EMJ04431.1} OS=Prunus persica (Peach) PE=3 SV=1	hypothetical protein PRUPE_ppa000956mg [Prunus persica]
gene18376	100	116	85	6	10	7	22.3644	26.2832	18.9764	1.37308	2.42618	1.62149	1.92e-07	-3.70465	down	--	--	--	--	--	--	--	Uncharacterized protein {ECO:0000313|EMBL:EOX95239.1} OS=Theobroma cacao (Cacao) PE=4 SV=1	Uncharacterized protein TCM_004789 [Theobroma cacao]
gene23270	365	278	324	21	28	19	9.58613	7.35263	8.69438	0.556944	0.736847	0.528398	9.61e-19	-3.82393	down	--	--	--	K01301|0|pmum:103339585|probable glutamate carboxypeptidase 2; K01301 N-acetylated-alpha-linked acidic dipeptidase [EC:3.4.17.21] (A)	[OPR]	--	Probable glutamate carboxypeptidase 2 GN=AMP1 OS=Arabidopsis thaliana (Mouse-ear cress) PE=1 SV=3	Uncharacterized protein {ECO:0000313|EMBL:EMJ05251.1} (Fragment) OS=Prunus persica (Peach) PE=4 SV=1	PREDICTED: probable glutamate carboxypeptidase 2 [Prunus mume]
gene9047	108	85	55	4	6	9	8.1463	6.38152	4.0281	0.32	0.486701	0.719582	1.36e-06	-3.70268	down	[RTKL]	--	--	--	--	--	G-type lectin S-receptor-like serine/threonine-protein kinase SD1-1 (Precursor) GN=SD11 OS=Arabidopsis thaliana (Mouse-ear cress) PE=1 SV=1	Serine/threonine-protein kinase {ECO:0000256|PIRNR:PIRNR000641} OS=Theobroma cacao (Cacao) PE=3 SV=1	S-locus lectin protein kinase family protein [Theobroma cacao]
gene28850	81	97	118	48	33	1	4.17702	4.72759	5.99226	2.3671	1.6983	0.0658478	0.00426109	-1.84259	down	--	--	--	--	[S]	Function unknown	--	Auxin:hydrogen symporter, putative isoform 1 {ECO:0000313|EMBL:EOX90586.1} OS=Theobroma cacao (Cacao) PE=4 SV=1	Auxin:hydrogen symporter, putative isoform 1 [Theobroma cacao]
gene8398	34	52	55	13	6	4	2.7119	4.15624	4.33699	1.06844	0.507935	0.331333	0.0031558	-2.60849	down	--	--	--	--	--	--	Protein FANTASTIC FOUR 3 GN=FAF3 OS=Arabidopsis thaliana (Mouse-ear cress) PE=2 SV=1	Uncharacterized protein isoform 1 {ECO:0000313|EMBL:EOY05601.1} OS=Theobroma cacao (Cacao) PE=4 SV=1	Uncharacterized protein isoform 1 [Theobroma cacao]
gene28456	198	241	292	67	105	65	14.8115	19.0345	17.7879	4.13236	6.78146	5.42734	0.000129575	-1.61907	down	--	--	--	--	--	--	--	Uncharacterized protein {ECO:0000313|EMBL:EXB37394.1} OS=Morus notabilis PE=4 SV=1	hypothetical protein L484_024322 [Morus notabilis]
gene13508	3386	3913	5313	1716	1489	989	104.221	121.574	165.014	52.5344	46.1735	30.593	1.32e-05	-1.58176	down	[E]	Amino acid transport and metabolism	Cellular Component: cytoplasm (GO:0005737);; Biological Process: L-phenylalanine catabolic process (GO:0006559);; Biological Process: cinnamic acid biosynthetic process (GO:0009800);; Molecular Function: phenylalanine ammonia-lyase activity (GO:0045548);;	K10775|0|rcu:RCOM_0262230|Phenylalanine ammonia-lyase, putative (EC:4.3.1.24); K10775 phenylalanine ammonia-lyase [EC:4.3.1.24] (A)	[Q]	Secondary metabolites biosynthesis, transport and catabolism	Phenylalanine ammonia-lyase GN=PAL6 OS=Citrus limon (Lemon) PE=2 SV=1	Phenylalanine ammonia-lyase {ECO:0000256|RuleBase:RU003955} OS=Quercus suber (Cork oak) PE=2 SV=1	phenylalanine ammonia-lyase [Quercus suber]
gene24486	74	93	73	8	30	3	7.17639	9.31974	7.50795	0.762175	2.88153	0.285823	0.000416371	-2.54166	down	--	--	Cellular Component: vacuolar membrane (GO:0005774);; Molecular Function: methyltransferase activity (GO:0008168);; Biological Process: methylation (GO:0032259);;	--	--	--	--	Uncharacterized protein {ECO:0000313|EMBL:KGN59891.1} OS=Cucumis sativus (Cucumber) PE=4 SV=1	Demethylmenaquinone methyltransferase [Gossypium arboreum]
gene5682	36	46	80	4	4	2	2.74791	3.51666	6.05866	0.312739	0.345317	0.158508	1.33e-05	-4.01085	down	--	--	Molecular Function: DNA binding (GO:0003677);; Molecular Function: sequence-specific DNA binding transcription factor activity (GO:0003700);; Biological Process: regulation of transcription, DNA-templated (GO:0006355);; Molecular Function: protein dimerization activity (GO:0046983);;	--	--	--	Transcription factor bHLH96 GN=T9N14.4 OS=Arabidopsis thaliana (Mouse-ear cress) PE=2 SV=1	Putative uncharacterized protein {ECO:0000313|EMBL:CCB57892.1} OS=Vitis vinifera (Grape) PE=4 SV=1	PREDICTED: transcription factor bHLH71 [Vitis vinifera]
gene20388	168	132	7	0	0	5	4.89361	3.7815	0.215983	0	0	0.151145	0.00586215	-5.94277	down	[S]	Function unknown	Molecular Function: catalytic activity (GO:0003824);;	--	[R]	General function prediction only	Receptor-like protein 12 (Precursor) GN=RLP12 OS=Arabidopsis thaliana (Mouse-ear cress) PE=2 SV=2	Putative uncharacterized protein {ECO:0000313|EMBL:CAN66864.1} OS=Vitis vinifera (Grape) PE=4 SV=1	PREDICTED: receptor-like protein 12 isoform X1 [Populus euphratica]
gene25386	2222	1732	2026	648	691	634	63.5473	49.5934	55.8514	19.1816	20.5832	18.4002	3.24e-12	-1.59417	down	--	--	--	K17710|0|pper:PRUPE_ppa002759mg|hypothetical protein; K17710 pentatricopeptide repeat domain-containing protein 1 (A)	[R]	General function prediction only	Pentatricopeptide repeat-containing protein At5g25630 GN=At5g25630 OS=Arabidopsis thaliana (Mouse-ear cress) PE=2 SV=2	Uncharacterized protein {ECO:0000313|EMBL:EMJ23173.1} OS=Prunus persica (Peach) PE=4 SV=1	hypothetical protein PRUPE_ppa002759mg [Prunus persica]
gene432	202	248	297	115	115	96	4.53409	5.4755	6.42393	2.56834	2.55611	2.14731	0.00399152	-1.19038	down	[O]	Posttranslational modification, protein turnover, chaperones	Molecular Function: ubiquitin thiolesterase activity (GO:0004221);; Molecular Function: ubiquitin-specific protease activity (GO:0004843);; Biological Process: ubiquitin-dependent protein catabolic process (GO:0006511);;	K11835|3.02944e-146|tcc:TCM_041174|Ubiquitin carboxyl-terminal hydrolase 8 isoform 1; K11835 ubiquitin carboxyl-terminal hydrolase 4/11/15 [EC:3.4.19.12] (A)	[O]	Posttranslational modification, protein turnover, chaperones	Ubiquitin carboxyl-terminal hydrolase 8 GN=UBP8 OS=Arabidopsis thaliana (Mouse-ear cress) PE=2 SV=2	Ubiquitin carboxyl-terminal hydrolase {ECO:0000256|RuleBase:RU004435} OS=Morus notabilis PE=3 SV=1	Ubiquitin carboxyl-terminal hydrolase 8 [Morus notabilis]
gene13572	3345	4795	6117	1605	1689	777	60.5038	86.0134	110.695	29.1237	30.4724	14.1573	0.000133895	-1.80119	down	[G]	Carbohydrate transport and metabolism	Molecular Function: beta-galactosidase activity (GO:0004565);; Biological Process: carbohydrate metabolic process (GO:0005975);; Biological Process: polyamine catabolic process (GO:0006598);; Biological Process: plant-type cell wall organization (GO:0009664);; Biological Process: phenylpropanoid metabolic process (GO:0009698);; Biological Process: plant-type cell wall biogenesis (GO:0009832);; Bi…	--	[G]	Carbohydrate transport and metabolism	Beta-galactosidase 3 (Precursor) OS=Arabidopsis thaliana (Mouse-ear cress) PE=1 SV=1	Beta-galactosidase {ECO:0000256|RuleBase:RU000675} OS=Theobroma cacao (Cacao) PE=3 SV=1	Beta-galactosidase 3 isoform 1 [Theobroma cacao]
gene3394	986	1106	1286	517	673	381	34.5943	38.7146	45.2664	18.2249	23.6161	13.3469	9.58e-06	-1.09814	down	[E]	Amino acid transport and metabolism	Molecular Function: L-aspartate:2-oxoglutarate aminotransferase activity (GO:0004069);; Biological Process: L-phenylalanine biosynthetic process (GO:0009094);; Cellular Component: chloroplast stroma (GO:0009570);; Biological Process: embryo development ending in seed dormancy (GO:0009793);; Molecular Function: pyridoxal phosphate binding (GO:0030170);; Molecular Function: aspartate-prephenate ami…	K15849|0|tcc:TCM_001170|Aspartate aminotransferase isoform 1; K15849 bifunctional aspartate aminotransferase and glutamate/aspartate-prephenate aminotransferase [EC:2.6.1.1 2.6.1.78 2.6.1.79] (A)	[E]	Amino acid transport and metabolism	Bifunctional aspartate aminotransferase and glutamate/aspartate-prephenate aminotransferase (Precursor) OS=Petunia hybrida (Petunia) PE=1 SV=1	Aspartate aminotransferase isoform 1 {ECO:0000313|EMBL:EOX92179.1} OS=Theobroma cacao (Cacao) PE=3 SV=1	Aspartate aminotransferase isoform 1 [Theobroma cacao]
gene22871	852	787	1179	271	272	245	27.8534	25.7939	38.8969	8.88817	8.95343	8.08291	2.87e-08	-1.83263	down	--	--	Biological Process: maltose metabolic process (GO:0000023);; Molecular Function: mRNA binding (GO:0003729);; Biological Process: mRNA processing (GO:0006397);; Cellular Component: chloroplast stroma (GO:0009570);; Biological Process: starch biosynthetic process (GO:0019252);;	--	[R]	General function prediction only	Pentatricopeptide repeat-containing protein At3g09650, chloroplastic (Precursor) GN=F11F8_24 OS=Arabidopsis thaliana (Mouse-ear cress) PE=2 SV=1	Putative uncharacterized protein {ECO:0000313|EMBL:CCB56997.1} OS=Vitis vinifera (Grape) PE=4 SV=1	PREDICTED: pentatricopeptide repeat-containing protein At3g09650, chloroplastic [Vitis vinifera]
gene8382	164	197	205	81	66	76	5.78102	6.16784	7.18348	2.92217	2.30249	2.5984	0.00479332	-1.33841	down	[P]	Inorganic ion transport and metabolism	Molecular Function: N,N-dimethylaniline monooxygenase activity (GO:0004499);; Biological Process: auxin biosynthetic process (GO:0009851);; Molecular Function: flavin adenine dinucleotide binding (GO:0050660);; Molecular Function: NADP binding (GO:0050661);; Biological Process: oxidation-reduction process (GO:0055114);;	K11816|0|rcu:RCOM_0803140|monooxygenase, putative (EC:1.14.13.8); K11816 indole-3-pyruvate monooxygenase [EC:1.14.13.168] (A)	[Q]	Secondary metabolites biosynthesis, transport and catabolism	Indole-3-pyruvate monooxygenase YUCCA6 GN=T14C9.160 OS=Arabidopsis thaliana (Mouse-ear cress) PE=1 SV=1	Flavin-containing monooxygenase {ECO:0000256|RuleBase:RU361177} OS=Ricinus communis (Castor bean) PE=3 SV=1	monooxygenase, putative [Ricinus communis]
gene19720	1667	1932	2057	632	1025	615	160.067	176.564	173.511	59.6202	96.3737	56.9966	1.28e-08	-1.30991	down	[J]	Translation, ribosomal structure and biogenesis	Cellular Component: chloroplast stroma (GO:0009570);; Molecular Function: rRNA binding (GO:0019843);; Cellular Component: cytosolic ribosome (GO:0022626);; Biological Process: ribosome biogenesis (GO:0042254);;	K02864|1.13344e-117|mdm:103409134|50S ribosomal protein L10, chloroplastic-like; K02864 large subunit ribosomal protein L10 (A)	--	--	50S ribosomal protein L10, chloroplastic (Precursor) GN=RPL10 OS=Nicotiana tabacum (Common tobacco) PE=2 SV=1	Uncharacterized protein {ECO:0000313|EMBL:EEE88486.2} OS=Populus trichocarpa (Western balsam poplar) PE=3 SV=2	PREDICTED: LOW QUALITY PROTEIN: 50S ribosomal protein L10, chloroplastic-like [Malus domestica]
gene27770	908	1430	1614	546	630	374	48.521	78.0442	87.8539	28.7102	33.3936	19.9573	0.00124875	-1.34396	down	[Z]	Cytoskeleton	Molecular Function: GTPase activity (GO:0003924);; Molecular Function: structural constituent of cytoskeleton (GO:0005200);; Molecular Function: GTP binding (GO:0005525);; Cellular Component: cytoplasm (GO:0005737);; Cellular Component: microtubule (GO:0005874);; Biological Process: GTP catabolic process (GO:0006184);; Biological Process: microtubule-based process (GO:0007017);; Biological Proces…	K07374|0|vvi:100247366|tubulin alpha chain; K07374 tubulin alpha (A)	[Z]	Cytoskeleton	Tubulin alpha-1 chain GN=TUBA1 OS=Anemia phyllitidis (Fern) PE=2 SV=1	Putative uncharacterized protein {ECO:0000313|EMBL:CCB47535.1} OS=Vitis vinifera (Grape) PE=3 SV=1	unknown [Picea sitchensis]
gene2478	18575	10068	13624	1147	1143	2053	417.033	230.16	309.345	26.168	26.3716	46.1809	2.61e-09	-3.27881	down	[R]	General function prediction only	Molecular Function: iron ion binding (GO:0005506);; Cellular Component: vacuole (GO:0005773);; Cellular Component: plasma membrane (GO:0005886);; Biological Process: nitric oxide biosynthetic process (GO:0006809);; Molecular Function: electron carrier activity (GO:0009055);; Biological Process: response to light stimulus (GO:0009416);; Biological Process: response to symbiotic fungus (GO:0009610)…	K10534|0|cic:CICLE_v10000220mg|hypothetical protein; K10534 nitrate reductase (NAD(P)H) [EC:1.7.1.1 1.7.1.2 1.7.1.3] (A)	[C]	Energy production and conversion	Nitrate reductase [NAD(P)H] GN=NIA1 OS=Betula pendula (European white birch) PE=2 SV=1	Nitrate reductase {ECO:0000313|EMBL:AHX36942.1} (Fragment) OS=Betula platyphylla (Asian white birch) PE=2 SV=1	RecName: Full=Nitrate reductase [NAD(P)H]; Short=NR [Betula pendula]
gene16972	583	623	597	200	247	176	43.8143	45.2706	41.834	14.7055	17.855	12.7944	1.94e-07	-1.52723	down	--	--	--	--	[TZ]	--	Protein ABIL1 GN=ABIL1 OS=Arabidopsis thaliana (Mouse-ear cress) PE=1 SV=1	Protein ABIL1, putative {ECO:0000313|EMBL:EEF50607.1} OS=Ricinus communis (Castor bean) PE=4 SV=1	Protein ABIL1, putative [Ricinus communis]
gene24287	302	173	149	83	74	25	14.928	10.7217	7.44082	5.08952	4.72609	1.22277	0.00876246	-1.76984	down	[G]	Carbohydrate transport and metabolism	Cellular Component: plasma membrane (GO:0005886);; Molecular Function: glycerol transmembrane transporter activity (GO:0015168);; Molecular Function: urea transmembrane transporter activity (GO:0015204);; Biological Process: glycerol transport (GO:0015793);; Cellular Component: integral component of membrane (GO:0016021);; Biological Process: borate transmembrane transport (GO:0035445);; Molecula…	K09874|4.41177e-148|cit:102629705|aquaporin NIP6-1-like; K09874 aquaporin NIP (A)	[G]	Carbohydrate transport and metabolism	Aquaporin NIP6-1 GN=NIP6-1 OS=Arabidopsis thaliana (Mouse-ear cress) PE=1 SV=1	Aquaporin protein 10 {ECO:0000313|EMBL:AGD98713.1} OS=Camellia sinensis (Tea) PE=2 SV=1	aquaporin protein 10 [Camellia sinensis]
gene11358	832	817	689	244	462	317	25.6237	23.3306	20.5015	7.71565	13.7836	9.50551	1.11e-05	-1.18709	down	--	--	Cellular Component: integral component of membrane (GO:0016021);; Molecular Function: NAD(P)H oxidase activity (GO:0016174);; Biological Process: oxidation-reduction process (GO:0055114);;	--	[PQ]	--	Ferric reduction oxidase 4 GN=FRO4 OS=Arabidopsis thaliana (Mouse-ear cress) PE=2 SV=1	Putative uncharacterized protein {ECO:0000313|EMBL:CBI22668.3} OS=Vitis vinifera (Grape) PE=4 SV=1	unnamed protein product [Vitis vinifera]
gene19404	187	140	203	0	18	60	12.5791	10.3606	13.843	0	1.23096	4.10233	1.73e-07	-2.76419	down	--	--	Molecular Function: nucleotide binding (GO:0000166);; Molecular Function: protein serine/threonine kinase activity (GO:0004674);; Cellular Component: plasma membrane (GO:0005886);; Biological Process: protein phosphorylation (GO:0006468);;	--	--	--	Probable LRR receptor-like serine/threonine-protein kinase At1g56130 (Precursor) GN=At1g56130 OS=Arabidopsis thaliana (Mouse-ear cress) PE=2 SV=2	Uncharacterized protein {ECO:0000313|EMBL:KDO61621.1} OS=Citrus sinensis (Sweet orange) PE=4 SV=1	hypothetical protein CISIN_1g001658mg [Citrus sinensis]
gene21526	165	121	96	41	42	19	12.251	9.05601	7.13577	3.14554	3.18923	1.4675	0.00109051	-1.89794	down	[S]	Function unknown	Molecular Function: kinase activity (GO:0016301);; Biological Process: phosphorylation (GO:0016310);;	--	--	--	Leucine-rich repeat extensin-like protein 6 (Precursor) GN=LRX6 OS=Arabidopsis thaliana (Mouse-ear cress) PE=2 SV=1	Putative uncharacterized protein {ECO:0000313|EMBL:CCB50452.1} OS=Vitis vinifera (Grape) PE=4 SV=1	PREDICTED: leucine-rich repeat extensin-like protein 6 [Vitis vinifera]
gene7865	2625	2496	2934	1094	1503	1023	158.239	153.539	180.857	65.2944	90.7173	62.5744	4.62e-07	-1.148	down	--	--	Molecular Function: structural molecule activity (GO:0005198);; Cellular Component: chloroplast thylakoid membrane (GO:0009535);; Cellular Component: plastoglobule (GO:0010287);; Molecular Function: 2-alkenal reductase [NAD(P)] activity (GO:0032440);; Biological Process: oxidation-reduction process (GO:0055114);;	--	--	--	Plastid lipid-associated protein 3, chloroplastic (Precursor) GN=PAP3 OS=Brassica campestris (Field mustard) PE=2 SV=1	Uncharacterized protein {ECO:0000313|EMBL:KDP30383.1} OS=Jatropha curcas (Barbados nut) PE=4 SV=1	Plastid lipid-associated 3, chloroplastic [Gossypium arboreum]
gene24811	53	44	74	1	2	0	42.2406	35.7404	55.5497	0.82598	2.1293	0	3.73e-08	-5.82386	down	--	--	Biological Process: response to red light (GO:0010114);; Biological Process: response to far red light (GO:0010218);;	K14488|1.27378e-49|cic:CICLE_v10029871mg|hypothetical protein; K14488 SAUR family protein (A)	--	--	Auxin-induced protein X10A OS=Glycine max (Soybean) PE=2 SV=1	Uncharacterized protein {ECO:0000313|EMBL:ESR36777.1} OS=Citrus clementina PE=4 SV=1	hypothetical protein CICLE_v10029871mg [Citrus clementina]
gene1629	1287	1090	1452	398	573	516	79.5573	65.874	91.0136	24.6155	36.3731	32.0868	1.85e-08	-1.35936	down	[R]	General function prediction only	Biological Process: maltose metabolic process (GO:0000023);; Molecular Function: carboxylic ester hydrolase activity (GO:0004091);; Cellular Component: chloroplast envelope (GO:0009941);; Biological Process: starch biosynthetic process (GO:0019252);; Biological Process: positive regulation of catalytic activity (GO:0043085);; Molecular Function: retinyl-palmitate esterase activity (GO:0050253);; …	--	[R]	General function prediction only	Pheophytinase, chloroplastic (Precursor) GN=MAC12.25 OS=Arabidopsis thaliana (Mouse-ear cress) PE=1 SV=1	Uncharacterized protein {ECO:0000313|EMBL:KDP31646.1} OS=Jatropha curcas (Barbados nut) PE=4 SV=1	PREDICTED: pheophytinase, chloroplastic [Populus euphratica]
gene17309	218240	247450	330298	29322	61573	35062	26707.2	30556.2	39200.7	3698.64	7715.48	4404.45	6.12e-08	-2.65401	down	--	--	Molecular Function: monooxygenase activity (GO:0004497);; Cellular Component: chloroplast (GO:0009507);; Biological Process: photorespiration (GO:0009853);; Molecular Function: ribulose-bisphosphate carboxylase activity (GO:0016984);; Biological Process: reductive pentose-phosphate cycle (GO:0019253);; Biological Process: oxidation-reduction process (GO:0055114);;	K01602|2.11917e-104|mdm:103432255|ribulose bisphosphate carboxylase small chain, chloroplastic; K01602 ribulose-bisphosphate carboxylase small chain [EC:4.1.1.39] (A)	--	--	Ribulose bisphosphate carboxylase small chain, chloroplastic (Precursor) GN=RBCS1 OS=Betula pendula (European white birch) PE=2 SV=1	Ribulose bisphosphate carboxylase small chain {ECO:0000256|RuleBase:RU003627} (Precursor) OS=Malus domestica x Pyrus communis PE=2 SV=1	RecName: Full=Ribulose bisphosphate carboxylase small chain, chloroplastic; Short=RuBisCO small subunit; Flags: Precursor [Betula pendula]
gene21010	3324	8025	6961	1272	1395	1033	84.2887	202.457	177.684	32.6879	35.729	26.4982	0.000743238	-2.30125	down	[M]	Cell wall/membrane/envelope biogenesis	Biological Process: sucrose metabolic process (GO:0005985);; Biological Process: biosynthetic process (GO:0009058);; Molecular Function: sucrose synthase activity (GO:0016157);;	K00695|0|cic:CICLE_v10007483mg|hypothetical protein; K00695 sucrose synthase [EC:2.4.1.13] (A)	[M]	Cell wall/membrane/envelope biogenesis	Sucrose synthase GN=SUS1 OS=Alnus glutinosa (European alder) PE=2 SV=1	Sucrose synthase 2 {ECO:0000313|EMBL:AGV22112.1} OS=Betula luminifera PE=2 SV=1	sucrose synthase 2 [Betula luminifera]
gene21140	883	792	945	209	287	419	57.7596	52.5406	63.9553	13.5006	18.702	27.4621	8.58e-09	-1.5138	down	--	--	Molecular Function: transferase activity, transferring acyl groups other than amino-acyl groups (GO:0016747);;	--	--	--	Benzyl alcohol O-benzoyltransferase GN=HSR201 OS=Nicotiana tabacum (Common tobacco) PE=1 SV=1	Uncharacterized protein {ECO:0000313|EMBL:EMJ01370.1} (Fragment) OS=Prunus persica (Peach) PE=4 SV=1	PREDICTED: benzyl alcohol O-benzoyltransferase [Nelumbo nucifera]
gene7881	207	202	205	91	108	66	4.75895	4.60316	4.48131	2.16165	2.49021	1.79482	0.00800692	-1.20596	down	--	--	Molecular Function: kinase activity (GO:0016301);;	--	[R]	General function prediction only	LRR receptor-like serine/threonine-protein kinase GSO2 (Precursor) GN=K23L20.3 OS=Arabidopsis thaliana (Mouse-ear cress) PE=2 SV=2	Putative uncharacterized protein {ECO:0000313|EMBL:CCB59648.1} OS=Vitis vinifera (Grape) PE=4 SV=1	PREDICTED: leucine-rich repeat receptor protein kinase EXS-like isoform X1 [Vitis vinifera]
gene9896	1748	2070	2202	673	771	242	38.9249	45.1475	47.9897	16.0538	17.3617	5.55846	5.55e-12	-1.82867	down	--	--	Molecular Function: G-protein coupled GABA receptor activity (GO:0004965);; Molecular Function: ionotropic glutamate receptor activity (GO:0004970);; Molecular Function: intracellular ligand-gated ion channel activity (GO:0005217);; Molecular Function: extracellular-glutamate-gated ion channel activity (GO:0005234);; Biological Process: ion transport (GO:0006811);; Biological Process: cellular ca…	K05387|0|pmum:103329388|glutamate receptor 3.7; K05387 glutamate receptor, ionotropic, plant (A)	[PET]	--	Glutamate receptor 3.7 (Precursor) GN=T32F6.8 OS=Arabidopsis thaliana (Mouse-ear cress) PE=2 SV=2	Glutamate receptor {ECO:0000256|PIRNR:PIRNR037090} OS=Prunus persica (Peach) PE=3 SV=1	PREDICTED: glutamate receptor 3.7 [Prunus mume]
gene13613	805	717	962	306	405	376	85.7046	78.1822	108.529	29.8674	44.0217	34.4067	7.93e-06	-1.18707	down	--	--	--	K00227|6.89601e-166|tcc:TCM_019400|Delta(7)-sterol-C5(6)-desaturase; K00227 lathosterol oxidase [EC:1.14.21.6] (A)	[I]	Lipid transport and metabolism	Delta(7)-sterol-C5(6)-desaturase OS=Nicotiana tabacum (Common tobacco) PE=2 SV=1	Uncharacterized protein {ECO:0000313|EMBL:EXC20502.1} OS=Morus notabilis PE=4 SV=1	hypothetical protein L484_027055 [Morus notabilis]
gene6643	477	500	762	97	248	78	37.852	39.2711	57.861	8.04685	20.5899	6.55402	4.93e-05	-2.0327	down	--	--	--	--	[M]	Cell wall/membrane/envelope biogenesis	--	Putative uncharacterized protein {ECO:0000313|EMBL:EEF39429.1} OS=Ricinus communis (Castor bean) PE=4 SV=1	protein with unknown function [Ricinus communis]
gene532	200	197	302	86	75	53	9.34527	9.09512	13.6102	4.19241	3.6141	2.60935	8.84e-05	-1.70112	down	--	--	--	--	--	--	Protein PHYTOCHROME KINASE SUBSTRATE 1 GN=PKS1 OS=Arabidopsis thaliana (Mouse-ear cress) PE=1 SV=2	Uncharacterized protein {ECO:0000313|EMBL:ESR51916.1} OS=Citrus clementina PE=4 SV=1	PREDICTED: protein PHYTOCHROME KINASE SUBSTRATE 2 [Prunus mume]
gene22837	470	461	739	32	59	9	20.3931	20.2383	31.6627	1.48782	2.75023	0.336594	4.03e-13	-4.05374	down	--	--	--	--	--	--	BTB/POZ domain-containing protein At3g49900 GN=At3g49900 OS=Arabidopsis thaliana (Mouse-ear cress) PE=2 SV=1	Putative uncharacterized protein {ECO:0000313|EMBL:CBI33685.3} OS=Vitis vinifera (Grape) PE=4 SV=1	PREDICTED: BTB/POZ domain-containing protein At3g49900 [Vitis vinifera]
gene5462	1222	1288	1440	438	739	416	54.1384	55.5598	61.1462	20.0581	33.012	18.3668	5.81e-08	-1.30407	down	[RTKL]	--	Molecular Function: protein serine/threonine kinase activity (GO:0004674);; Molecular Function: ATP binding (GO:0005524);; Cellular Component: cytosol (GO:0005829);; Biological Process: protein autophosphorylation (GO:0046777);;	K03083|0|tcc:TCM_016906|Shaggy-like kinase 13 isoform 1; K03083 glycogen synthase kinase 3 beta [EC:2.7.11.26] (A)	[G]	Carbohydrate transport and metabolism	Shaggy-related protein kinase epsilon GN=ASK5 OS=Arabidopsis thaliana (Mouse-ear cress) PE=2 SV=1	Shaggy-like kinase 13 isoform 1 {ECO:0000313|EMBL:EOY02431.1} OS=Theobroma cacao (Cacao) PE=4 SV=1	Shaggy-like kinase 13 isoform 1 [Theobroma cacao]
gene21046	122	174	148	40	28	24	2.92232	4.07687	3.3908	1.01116	0.681936	0.606492	4.45e-05	-2.26461	down	--	--	Molecular Function: nucleotide binding (GO:0000166);;	--	[T]	Signal transduction mechanisms	Disease resistance protein At4g27190 GN=At4g27190 OS=Arabidopsis thaliana (Mouse-ear cress) PE=2 SV=1	Disease resistance protein {ECO:0000313|EMBL:EXC05118.1} OS=Morus notabilis PE=4 SV=1	Disease resistance protein [Morus notabilis]
Betula_platyphylla_newGene_428	17	34	58	5	0	2	1.20761	2.47341	4.17462	0.381211	0	0.153601	0.00190132	-3.95401	down	--	--	Molecular Function: organic cyclic compound binding (GO:0097159);; Molecular Function: heterocyclic compound binding (GO:1901363);;	--	--	--	Zinc finger BED domain-containing protein DAYSLEEPER GN=HAT OS=Arabidopsis thaliana (Mouse-ear cress) PE=1 SV=1	--	PREDICTED: zinc finger BED domain-containing protein RICESLEEPER 2-like [Sesamum indicum]
gene934	3338	2972	4040	845	1252	1023	135.743	119.476	163.313	33.3006	50.2175	41.9526	3.28e-13	-1.7246	down	[P]	Inorganic ion transport and metabolism	Biological Process: sulfate assimilation (GO:0000103);; Molecular Function: sulfate adenylyltransferase (ATP) activity (GO:0004781);; Cellular Component: cytosol (GO:0005829);; Cellular Component: chloroplast stroma (GO:0009570);;	K13811|0|cit:102622748|ATP sulfurylase 2-like; K13811 3'-phosphoadenosine 5'-phosphosulfate synthase [EC:2.7.7.4 2.7.1.25] (A)	[P]	Inorganic ion transport and metabolism	ATP sulfurylase 2 (Precursor) GN=F6F9.2 OS=Arabidopsis thaliana (Mouse-ear cress) PE=1 SV=1	Uncharacterized protein {ECO:0000313|EMBL:KDO84804.1} OS=Citrus sinensis (Sweet orange) PE=4 SV=1	hypothetical protein CISIN_1g011745mg [Citrus sinensis]
gene1921	354	371	569	167	162	144	6.92767	7.211	11.0142	3.31231	3.21062	2.87031	0.00026306	-1.44607	down	[RTKL]	--	Molecular Function: protein serine/threonine kinase activity (GO:0004674);; Molecular Function: protein tyrosine kinase activity (GO:0004713);; Molecular Function: ATP binding (GO:0005524);; Cellular Component: cytosol (GO:0005829);; Biological Process: protein phosphorylation (GO:0006468);; Biological Process: microtubule nucleation (GO:0007020);; Biological Process: transmembrane receptor prote…	--	--	--	Probable inactive receptor kinase At5g10020 (Precursor) GN=At5g10020 OS=Arabidopsis thaliana (Mouse-ear cress) PE=1 SV=2	Uncharacterized protein {ECO:0000313|EMBL:ESR41304.1} OS=Citrus clementina PE=4 SV=1	hypothetical protein CICLE_v10024775mg [Citrus clementina]
gene2456	67592	60005	71877	24191	34795	30394	4876.08	4185.77	5096.08	1724.79	2460.41	2205.72	0.00120599	-1.15293	down	--	--	Cellular Component: chloroplast thylakoid membrane (GO:0009535);; Biological Process: photosynthesis, light harvesting (GO:0009765);; Cellular Component: chloroplast envelope (GO:0009941);; Cellular Component: plastoglobule (GO:0010287);; Molecular Function: chlorophyll binding (GO:0016168);; Biological Process: cysteine biosynthetic process (GO:0019344);; Biological Process: cellular cation home…	K08910|1.55542e-169|cam:101505314|chlorophyll a-b binding protein P4, chloroplastic-like; K08910 light-harvesting complex I chlorophyll a/b binding protein 4 (A)	--	--	Chlorophyll a-b binding protein P4, chloroplastic (Precursor) OS=Pisum sativum (Garden pea) PE=1 SV=1	Putative uncharacterized protein {ECO:0000313|EMBL:CAN79984.1} OS=Vitis vinifera (Grape) PE=4 SV=1	PREDICTED: chlorophyll a-b binding protein P4, chloroplastic-like [Cicer arietinum]
gene25194	881	831	1018	407	356	260	23.7995	22.1789	26.9423	11.1764	9.65817	7.17525	5.41e-08	-1.40968	down	[R]	General function prediction only	--	--	[R]	General function prediction only	Ankyrin repeat-containing protein At2g01680 GN=At2g01680 OS=Arabidopsis thaliana (Mouse-ear cress) PE=2 SV=1	Uncharacterized protein {ECO:0000313|EMBL:EMJ16195.1} OS=Prunus persica (Peach) PE=4 SV=1	hypothetical protein PRUPE_ppa002307mg [Prunus persica]
gene27176	928	1023	1443	409	571	338	36.3742	40.4754	52.8492	16.679	22.3437	13.5925	0.000222868	-1.35841	down	[T]	Signal transduction mechanisms	Molecular Function: protein serine/threonine phosphatase activity (GO:0004722);; Cellular Component: plasma membrane (GO:0005886);; Biological Process: metabolic process (GO:0008152);;	--	[T]	Signal transduction mechanisms	Probable protein phosphatase 2C 5 GN=At1g09160 OS=Arabidopsis thaliana (Mouse-ear cress) PE=2 SV=1	Phosphatase 2C family protein {ECO:0000313|EMBL:EOY11586.1} OS=Theobroma cacao (Cacao) PE=4 SV=1	Phosphatase 2C family protein [Theobroma cacao]
gene23	1208	2633	2964	275	180	100	72.2458	158.517	177.412	16.4432	10.8452	6.07186	5.69e-06	-3.60877	down	--	--	Biological Process: vacuole organization (GO:0007033);; Biological Process: anthocyanin-containing compound biosynthetic process (GO:0009718);; Biological Process: proanthocyanidin biosynthetic process (GO:0010023);; Molecular Function: oxidoreductase activity, acting on single donors with incorporation of molecular oxygen, incorporation of two atoms of oxygen (GO:0016702);; Molecular Function: l…	K05277|0|tcc:TCM_016139|Leucoanthocyanidin dioxygenase isoform 1; K05277 leucoanthocyanidin dioxygenase [EC:1.14.11.19] (A)	[QR]	--	Leucoanthocyanidin dioxygenase GN=ANS OS=Malus domestica (Apple) PE=2 SV=1	Anthocyanidin synthase {ECO:0000313|EMBL:ADD51356.1} OS=Theobroma cacao (Cacao) PE=2 SV=1	anthocyanidin synthase [Theobroma cacao]
gene20430	601	1603	1474	227	209	76	23.5047	59.8204	54.9786	8.22159	7.37591	2.49699	0.000515358	-2.83733	down	[M]	Cell wall/membrane/envelope biogenesis	Molecular Function: polygalacturonase activity (GO:0004650);; Cellular Component: extracellular region (GO:0005576);; Biological Process: carbohydrate metabolic process (GO:0005975);;	--	--	--	Polygalacturonase At1g48100 (Precursor) GN=At1g48100 OS=Arabidopsis thaliana (Mouse-ear cress) PE=2 SV=1	Uncharacterized protein {ECO:0000313|EMBL:KCW86702.1} OS=Eucalyptus grandis (Flooded gum) PE=3 SV=1	PREDICTED: polygalacturonase At1g48100-like [Eucalyptus grandis]
gene21548	61	14	59	1	4	3	3.96783	0.901719	3.71039	0.0680178	0.296272	0.203881	0.00231776	-4.06112	down	--	--	--	--	[R]	General function prediction only	Protein BRASSINOSTEROID INSENSITIVE 1 (Precursor) GN=BRI1 OS=Arabidopsis thaliana (Mouse-ear cress) PE=1 SV=1	Uncharacterized protein {ECO:0000313|EnsemblPlants:PGSC0003DMT400024160} OS=Solanum tuberosum (Potato) PE=4 SV=1	PREDICTED: LRR receptor-like serine/threonine-protein kinase ERECTA [Nelumbo nucifera]
gene11338	2769	2922	3668	364	511	385	85.5157	88.132	109.687	11.714	16.4684	11.5245	6.63e-29	-2.88729	down	--	--	Biological Process: ceramide metabolic process (GO:0006672);; Cellular Component: integral component of membrane (GO:0016021);;	--	--	--	--	Uncharacterized protein {ECO:0000313|EMBL:EMJ12615.1} OS=Prunus persica (Peach) PE=4 SV=1	PREDICTED: uncharacterized protein LOC103324773 [Prunus mume]
gene8205	302	432	492	85	75	64	5.88899	8.22732	9.36532	1.63167	1.43494	1.24629	3.57e-10	-2.44642	down	[T]	Signal transduction mechanisms	--	K00889|0|vvi:100250604|phosphatidylinositol 4-phosphate 5-kinase 1; K00889 1-phosphatidylinositol-4-phosphate 5-kinase [EC:2.7.1.68] (A)	[T]	Signal transduction mechanisms	Phosphatidylinositol 4-phosphate 5-kinase 1 GN=F2E2.1 OS=Arabidopsis thaliana (Mouse-ear cress) PE=1 SV=1	Phosphatidylinositol-4-phosphate 5-kinase 1 {ECO:0000313|EMBL:EXB62437.1} OS=Morus notabilis PE=4 SV=1	Phosphatidylinositol-4-phosphate 5-kinase 1 [Morus notabilis]
gene19188	272	302	385	112	112	36	29.231	33.5551	42.3209	11.9129	12.1476	3.95329	7.13e-07	-1.87534	down	--	--	--	--	--	--	Protein IRX15-LIKE GN=IRX15-L OS=Arabidopsis thaliana (Mouse-ear cress) PE=2 SV=1	Uncharacterized protein {ECO:0000313|EMBL:EXC17256.1} OS=Morus notabilis PE=4 SV=1	hypothetical protein L484_027443 [Morus notabilis]
gene20922	1470	1344	1657	728	730	631	23.0882	21.3797	25.6368	11.3412	11.4091	10.12	4.33e-06	-1.09197	down	--	--	--	--	[S]	Function unknown	--	Uncharacterized protein {ECO:0000313|EMBL:EMJ15760.1} OS=Prunus persica (Peach) PE=4 SV=1	hypothetical protein PRUPE_ppa000393mg [Prunus persica]
gene23377	45	50	111	8	10	0	2.8065	2.03989	4.86642	0.342613	0.564628	0	0.0015776	-3.50724	down	--	--	Molecular Function: transporter activity (GO:0005215);; Cellular Component: intracellular (GO:0005622);; Biological Process: transport (GO:0006810);; Biological Process: response to wounding (GO:0009611);; Biological Process: coumarin biosynthetic process (GO:0009805);;	--	[I]	Lipid transport and metabolism	Phosphatidylinositol/phosphatidylcholine transfer protein SFH11 GN=SFH11 OS=Arabidopsis thaliana (Mouse-ear cress) PE=3 SV=1	Uncharacterized protein {ECO:0000313|EMBL:EMJ03581.1} OS=Prunus persica (Peach) PE=4 SV=1	hypothetical protein PRUPE_ppa009357mg [Prunus persica]
gene25236	1506	1370	1588	534	596	314	28.1227	25.0694	28.4806	10.4202	11.3018	6.01159	6.7e-12	-1.62154	down	--	--	--	--	--	--	--	Uncharacterized protein {ECO:0000313|EMBL:EMJ09304.1} OS=Prunus persica (Peach) PE=4 SV=1	hypothetical protein PRUPE_ppa001019mg [Prunus persica]
gene29161	766	856	1044	387	331	255	25.2946	29.0742	34.7596	12.6854	11.6149	8.78105	2.89e-08	-1.44786	down	--	--	--	--	[O]	Posttranslational modification, protein turnover, chaperones	--	Uncharacterized protein {ECO:0000313|EMBL:EXC30725.1} OS=Morus notabilis PE=4 SV=1	hypothetical protein L484_027900 [Morus notabilis]
gene18029	181	129	231	6	9	3	12.0756	8.48341	15.0265	0.502753	0.66414	0.252555	2.19e-15	-4.90223	down	[LR]	--	Molecular Function: hydrolase activity (GO:0016787);;	--	[T]	Signal transduction mechanisms	Nudix hydrolase 8 GN=MQL5.10 OS=Arabidopsis thaliana (Mouse-ear cress) PE=2 SV=2	Nudix hydrolase {ECO:0000313|EMBL:EOY30587.1} OS=Theobroma cacao (Cacao) PE=3 SV=1	PREDICTED: nudix hydrolase 8 [Vitis vinifera]
gene16836	90	209	231	8	27	4	10.3843	23.5963	25.366	0.952414	3.12992	0.47355	1.63e-05	-3.75702	down	--	--	Cellular Component: nucleus (GO:0005634);;	K18812|1.10829e-126|pper:PRUPE_ppa008931mg|hypothetical protein; K18812 cyclin D6, plant (A)	[D]	Cell cycle control, cell division, chromosome partitioning	Putative cyclin-D6-1 GN=CYCD6-1 OS=Arabidopsis thaliana (Mouse-ear cress) PE=3 SV=1	Uncharacterized protein {ECO:0000313|EMBL:EMJ16911.1} OS=Prunus persica (Peach) PE=3 SV=1	hypothetical protein PRUPE_ppa008931mg [Prunus persica]
gene1342	121	144	186	34	45	88	2.81493	3.28207	4.21815	0.818752	1.05121	2.11224	0.00724786	-1.43015	down	[RTKL]	--	--	--	--	--	G-type lectin S-receptor-like serine/threonine-protein kinase At4g27290 (Precursor) GN=At4g27290 OS=Arabidopsis thaliana (Mouse-ear cress) PE=3 SV=4	Serine/threonine-protein kinase {ECO:0000256|PIRNR:PIRNR000641} OS=Prunus persica (Peach) PE=3 SV=1	hypothetical protein PRUPE_ppa001663mg [Prunus persica]
gene15465	382	685	638	101	147	151	22.8266	40.5649	37.8536	6.13731	8.81075	9.14699	5.48e-06	-2.09069	down	[IQR]	--	Molecular Function: nucleotide binding (GO:0000166);; Molecular Function: alcohol dehydrogenase (NAD) activity (GO:0004022);; Cellular Component: peroxisome (GO:0005777);; Biological Process: oxidation-reduction process (GO:0055114);;	--	[R]	General function prediction only	--	Uncharacterized protein {ECO:0000313|EMBL:ERP51014.1} OS=Populus trichocarpa (Western balsam poplar) PE=4 SV=1	hypothetical protein POPTR_0017s09760g [Populus trichocarpa]
gene16593	2771	2600	2862	1630	1492	932	88.8234	82.3005	89.5932	53.1226	48.0366	30.3207	9.93e-06	-1.01542	down	[KL]	--	Cellular Component: nucleosome (GO:0000786);; Molecular Function: DNA binding (GO:0003677);; Molecular Function: ATP-dependent DNA helicase activity (GO:0004003);; Molecular Function: ATP binding (GO:0005524);; Biological Process: ATP catabolic process (GO:0006200);; Biological Process: maintenance of chromatin silencing (GO:0006344);; Biological Process: methylation-dependent chromatin silencing…	--	[K]	Transcription	ATP-dependent DNA helicase DDM1 GN=At5g66750 OS=Arabidopsis thaliana (Mouse-ear cress) PE=1 SV=1	DECREASED DNA METHYLATION 1 family protein {ECO:0000313|EMBL:EEE90673.1} OS=Populus trichocarpa (Western balsam poplar) PE=4 SV=1	DECREASED DNA METHYLATION 1 family protein [Populus trichocarpa]
gene25758	1326	1188	1727	435	458	255	21.4061	18.3788	25.9969	7.38089	7.76573	4.2837	2.39e-09	-1.87851	down	--	--	--	--	--	--	--	Uncharacterized protein {ECO:0000313|EMBL:ESR35153.1} OS=Citrus clementina PE=4 SV=1	PREDICTED: myosin-3 [Vitis vinifera]
gene4308	712	636	999	367	425	304	30.8815	27.5942	42.7679	16.2407	18.6557	13.1068	0.00135966	-1.09245	down	[R]	General function prediction only	--	--	[R]	General function prediction only	--	Uncharacterized protein {ECO:0000313|EMBL:EMJ28923.1} OS=Prunus persica (Peach) PE=4 SV=1	hypothetical protein PRUPE_ppa007246mg [Prunus persica]
gene6047	645	542	634	250	262	164	16.1708	13.6534	15.7977	6.48309	6.9597	4.31764	1.05e-06	-1.42316	down	[E]	Amino acid transport and metabolism	Biological Process: alcohol metabolic process (GO:0006066);; Molecular Function: electron carrier activity (GO:0009055);; Cellular Component: intracellular membrane-bounded organelle (GO:0043231);; Molecular Function: long-chain-alcohol oxidase activity (GO:0046577);; Molecular Function: flavin adenine dinucleotide binding (GO:0050660);; Biological Process: oxidation-reduction process (GO:0055114…	K17756|0|pmum:103324068|long-chain-alcohol oxidase FAO1; K17756 long-chain-alcohol oxidase [EC:1.1.3.20] (A)	--	--	Long-chain-alcohol oxidase FAO1 GN=FAO1 OS=Lotus japonicus (Lotus corniculatus var. japonicus) PE=1 SV=1	Long-chain-alcohol oxidase {ECO:0000256|PIRNR:PIRNR028937} OS=Vitis vinifera (Grape) PE=3 SV=1	PREDICTED: long-chain-alcohol oxidase FAO1 [Prunus mume]
gene24335	331	250	311	7	18	6	66.4632	51.9988	64.7812	1.40073	3.6413	1.23167	2.74e-23	-4.83999	down	--	--	Biological Process: abscisic acid-activated signaling pathway (GO:0009738);;	K14496|1.186e-104|pop:POPTR_0016s13320g|POPTRDRAFT_907261; hypothetical protein; K14496 abscisic acid receptor PYR/PYL family (A)	--	--	Abscisic acid receptor PYL4 GN=T19C21.20 OS=Arabidopsis thaliana (Mouse-ear cress) PE=1 SV=1	Uncharacterized protein {ECO:0000313|EMBL:EEF04785.1} OS=Populus trichocarpa (Western balsam poplar) PE=4 SV=1	PREDICTED: abscisic acid receptor PYL4 [Populus euphratica]
Betula_platyphylla_newGene_2071	30	61	82	10	9	6	4.88816	9.85143	13.0364	1.67058	1.61966	1.00723	0.00108742	-2.78426	down	--	--	--	K13989|8.32415e-33|vvi:100264723|derlin-1.1-like; K13989 Derlin-2/3 (A)	--	--	Derlin-1 GN=DER1 OS=Arabidopsis thaliana (Mouse-ear cress) PE=2 SV=1	--	hypothetical protein VITISV_027074 [Vitis vinifera]
gene21290	577	670	813	322	333	276	20.9353	25.041	29.7451	12.7223	12.0169	10.9038	4.67e-05	-1.13996	down	[L]	Replication, recombination and repair	Biological Process: base-excision repair (GO:0006284);; Molecular Function: DNA-3-methyladenine glycosylase activity (GO:0008725);;	K01246|0|tcc:TCM_037057|DNA glycosylase superfamily protein isoform 1; K01246 DNA-3-methyladenine glycosylase I [EC:3.2.2.20] (A)	--	--	--	DNA glycosylase superfamily protein isoform 1 {ECO:0000313|EMBL:EOY29557.1} OS=Theobroma cacao (Cacao) PE=4 SV=1	DNA glycosylase superfamily protein isoform 1 [Theobroma cacao]
gene10451	111	139	109	19	33	31	3.82551	4.77629	3.74558	0.676197	1.16039	1.11389	0.000471889	-2.10818	down	[E]	Amino acid transport and metabolism	Biological Process: metabolic process (GO:0008152);; Molecular Function: pyridoxal phosphate binding (GO:0030170);; Molecular Function: cysteine desulfurase activity (GO:0031071);;	--	[R]	General function prediction only	--	Chloroplastic NIFS-like cysteine desulfurase isoform 1 {ECO:0000313|EMBL:EOX92507.1} OS=Theobroma cacao (Cacao) PE=3 SV=1	Chloroplastic NIFS-like cysteine desulfurase isoform 1 [Theobroma cacao]
gene2394	238	263	309	23	47	9	140.922	132.653	156.303	12.4694	30.6054	6.17384	1.3e-13	-3.35039	down	--	--	Biological Process: response to red light (GO:0010114);; Biological Process: response to far red light (GO:0010218);;	K14488|3.49192e-42|cic:CICLE_v10029871mg|hypothetical protein; K14488 SAUR family protein (A)	--	--	Auxin-induced protein X15 OS=Glycine max (Soybean) PE=2 SV=1	Uncharacterized protein {ECO:0000313|EMBL:ESR36777.1} OS=Citrus clementina PE=4 SV=1	hypothetical protein CICLE_v10029871mg [Citrus clementina]
gene21775	1684	1920	2622	128	230	57	75.3714	87.2384	111.738	6.04612	10.3789	2.76908	2.93e-18	-3.89967	down	[V]	Defense mechanisms	Biological Process: drug transmembrane transport (GO:0006855);; Molecular Function: drug transmembrane transporter activity (GO:0015238);; Molecular Function: antiporter activity (GO:0015297);; Cellular Component: membrane (GO:0016020);;	--	[R]	General function prediction only	MATE efflux family protein 3, chloroplastic (Precursor) GN=DTX45 OS=Arabidopsis thaliana (Mouse-ear cress) PE=2 SV=2	MATE efflux family protein {ECO:0000256|RuleBase:RU004914} OS=Jatropha curcas (Barbados nut) PE=3 SV=1	hypothetical protein JCGZ_22366 [Jatropha curcas]
gene23550	2979	2799	2144	956	1273	1202	287.542	273.42	209.92	89.89	121.542	114.823	1.99e-07	-1.20221	down	[I]	Lipid transport and metabolism	--	--	[V]	Defense mechanisms	Probable carboxylesterase 8 GN=CXE8 OS=Arabidopsis thaliana (Mouse-ear cress) PE=2 SV=1	Gibberellin receptor GID1, putative {ECO:0000313|EMBL:EOX96154.1} OS=Theobroma cacao (Cacao) PE=4 SV=1	Gibberellin receptor GID1, putative [Theobroma cacao]
gene12334	563	366	769	64	132	9	30.2133	18.2355	40.0062	3.77314	7.44647	0.545054	6.47e-06	-3.04152	down	--	--	Molecular Function: diacylglycerol O-acyltransferase activity (GO:0004144);; Biological Process: glycerolipid biosynthetic process (GO:0045017);;	--	--	--	O-acyltransferase WSD1 GN=WSD1 OS=Arabidopsis thaliana (Mouse-ear cress) PE=2 SV=1	Putative uncharacterized protein {ECO:0000313|EMBL:EEF44411.1} OS=Ricinus communis (Castor bean) PE=4 SV=1	conserved hypothetical protein [Ricinus communis]
gene7734	506	570	610	258	257	192	29.9627	35.3117	37.8606	16.0237	19.4474	11.9156	2.88e-05	-1.24773	down	--	--	Biological Process: regulation of cyclin-dependent protein serine/threonine kinase activity (GO:0000079);; Molecular Function: kinase activity (GO:0016301);; Molecular Function: protein kinase binding (GO:0019901);;	--	[R]	General function prediction only	Cyclin-P3-1 OS=Oryza sativa subsp. japonica (Rice) PE=3 SV=1	Uncharacterized protein {ECO:0000313|EMBL:KDP21459.1} OS=Jatropha curcas (Barbados nut) PE=4 SV=1	hypothetical protein JCGZ_21930 [Jatropha curcas]
gene22212	239	254	391	42	84	47	14.4925	15.4631	23.4113	2.54185	5.14019	2.84479	1.21e-06	-2.34732	down	[GC]	--	Biological Process: metabolic process (GO:0008152);; Molecular Function: abscisic acid glucosyltransferase activity (GO:0010294);; Molecular Function: indole-3-acetate beta-glucosyltransferase activity (GO:0047215);; Molecular Function: limonoid glucosyltransferase activity (GO:0050645);; Molecular Function: quercetin 7-O-glucosyltransferase activity (GO:0080044);;	K13692|0|vvi:100252177|UDP-glycosyltransferase 84B1; K13692 UDP-glucose:(indol-3-yl)acetate beta-D-glucosyltransferase [EC:2.4.1.121] (A)	[GC]	--	UDP-glycosyltransferase 84B1 GN=UGT84B1 OS=Arabidopsis thaliana (Mouse-ear cress) PE=2 SV=1	Putative uncharacterized protein {ECO:0000313|EMBL:CCB62345.1} OS=Vitis vinifera (Grape) PE=3 SV=1	PREDICTED: UDP-glycosyltransferase 84B1 [Vitis vinifera]
gene27754	2851	2024	2669	1146	1198	1332	99.1598	70.3133	93.0301	40.3162	42.2233	46.9111	7.25e-06	-1.03203	down	[M]	Cell wall/membrane/envelope biogenesis	Cellular Component: integral component of membrane (GO:0016021);; Molecular Function: cellulose synthase (UDP-forming) activity (GO:0016760);; Biological Process: cellulose biosynthetic process (GO:0030244);;	--	--	--	Cellulose synthase-like protein G3 OS=Arabidopsis thaliana (Mouse-ear cress) PE=2 SV=2	Cellulose synthase like G3, putative {ECO:0000313|EMBL:EOY25081.1} OS=Theobroma cacao (Cacao) PE=4 SV=1	Cellulose synthase like G3, putative [Theobroma cacao]
gene15378	232	318	423	50	76	43	7.48932	9.87069	13.014	1.73762	2.59953	1.37629	5.55e-07	-2.51925	down	--	--	--	--	--	--	Membrane protein of ER body-like protein GN=MEBL OS=Arabidopsis thaliana (Mouse-ear cress) PE=2 SV=1	Uncharacterized protein {ECO:0000313|EMBL:EMJ02488.1} OS=Prunus persica (Peach) PE=4 SV=1	hypothetical protein PRUPE_ppa008617mg [Prunus persica]
gene18783	66	175	144	18	20	5	4.51964	12.0204	9.81318	1.25692	1.43284	0.351681	0.000184032	-3.15484	down	--	--	--	--	[I]	Lipid transport and metabolism	Patellin-6 GN=PATL6 OS=Arabidopsis thaliana (Mouse-ear cress) PE=2 SV=1	Uncharacterized protein {ECO:0000313|EMBL:EMJ23528.1} OS=Prunus persica (Peach) PE=4 SV=1	hypothetical protein PRUPE_ppa005970mg [Prunus persica]
gene2447	14686	15914	19996	3568	5936	4444	537.858	566.306	719.124	130.013	213.707	165.276	9.67e-13	-1.85354	down	[E]	Amino acid transport and metabolism	Molecular Function: glutamate-ammonia ligase activity (GO:0004356);; Cellular Component: mitochondrion (GO:0005739);; Biological Process: glutamine biosynthetic process (GO:0006542);; Cellular Component: chloroplast thylakoid membrane (GO:0009535);; Cellular Component: chloroplast stroma (GO:0009570);; Biological Process: response to salt stress (GO:0009651);; Cellular Component: chloroplast enve…	K01915|0|pop:POPTR_0010s03010g|POPTRDRAFT_725763; glutamine synthetase family protein; K01915 glutamine synthetase [EC:6.3.1.2] (A)	[E]	Amino acid transport and metabolism	Glutamine synthetase leaf isozyme, chloroplastic (Precursor) OS=Phaseolus vulgaris (Kidney bean) PE=1 SV=1	Glutamine synthetase {ECO:0000256|RuleBase:RU004356} OS=Populus trichocarpa (Western balsam poplar) PE=3 SV=1	glutamine synthetase family protein [Populus trichocarpa]
gene11432	411	569	645	229	230	187	16.9627	23.032	25.7604	9.77382	9.48086	7.95367	1.61e-05	-1.32496	down	[O]	Posttranslational modification, protein turnover, chaperones	Biological Process: protein peptidyl-prolyl isomerization (GO:0000413);; Molecular Function: peptidyl-prolyl cis-trans isomerase activity (GO:0003755);; Biological Process: protein folding (GO:0006457);;	--	--	--	Peptidyl-prolyl cis-trans isomerase CYP37, chloroplastic (Precursor) GN=CYP37 OS=Arabidopsis thaliana (Mouse-ear cress) PE=1 SV=3	Uncharacterized protein {ECO:0000313|EMBL:KDP38925.1} OS=Jatropha curcas (Barbados nut) PE=4 SV=1	hypothetical protein JCGZ_00682 [Jatropha curcas]
gene12610	210	209	252	83	38	66	11.1479	11.7283	15.772	4.71985	1.67201	3.6857	3.79e-05	-1.8378	down	--	--	Biological Process: oligopeptide transport (GO:0006857);; Molecular Function: oligopeptide transporter activity (GO:0015198);; Cellular Component: membrane (GO:0016020);; Biological Process: transmembrane transport (GO:0055085);;	--	[T]	Signal transduction mechanisms	Oligopeptide transporter 4 GN=OPT4 OS=Arabidopsis thaliana (Mouse-ear cress) PE=1 SV=1	Putative uncharacterized protein {ECO:0000313|EMBL:CCB58919.1} OS=Vitis vinifera (Grape) PE=4 SV=1	PREDICTED: oligopeptide transporter 4 [Nicotiana tomentosiformis]
gene19143	190	343	353	95	88	46	6.3834	11.9775	11.4009	3.57387	3.06458	1.54054	0.000120681	-1.9451	down	[R]	General function prediction only	--	--	[Z]	Cytoskeleton	--	Putative uncharacterized protein {ECO:0000313|EMBL:CBI40572.3} OS=Vitis vinifera (Grape) PE=4 SV=1	PREDICTED: uncharacterized protein LOC100267266 [Vitis vinifera]
gene11898	39	36	52	10	5	6	4.53481	4.18053	5.88877	1.18672	0.62577	0.718823	0.00481171	-2.59006	down	--	--	--	--	--	--	Protein FANTASTIC FOUR 2 GN=FAF2 OS=Arabidopsis thaliana (Mouse-ear cress) PE=2 SV=1	Uncharacterized protein {ECO:0000313|EMBL:EOX94784.1} OS=Theobroma cacao (Cacao) PE=4 SV=1	Uncharacterized protein TCM_004392 [Theobroma cacao]
gene9190	560	360	1646	0	0	0	91.4579	59.146	263.771	0	0.146692	0	4.51e-06	#NAME?	down	--	--	Molecular Function: DNA binding (GO:0003677);; Molecular Function: chromatin binding (GO:0003682);; Cellular Component: nucleus (GO:0005634);; Biological Process: regulation of transcription, DNA-templated (GO:0006355);; Biological Process: gravitropism (GO:0009630);; Biological Process: embryo development ending in seed dormancy (GO:0009793);; Biological Process: flower development (GO:0009908);…	--	[O]	Posttranslational modification, protein turnover, chaperones	Transcription factor RADIALIS GN=RAD OS=Antirrhinum majus (Garden snapdragon) PE=1 SV=1	DnaJ homolog subfamily C member 2 {ECO:0000313|EMBL:EXB37128.1} OS=Morus notabilis PE=4 SV=1	PREDICTED: transcription factor RADIALIS-like [Malus domestica]
gene27617	416	573	624	4	1	1	27.0073	35.2333	40.0213	0.227509	0.128194	0.073809	9.96e-48	-8.06275	down	--	--	--	--	--	--	Protein trichome birefringence-like 43 GN=TBL43 OS=Arabidopsis thaliana (Mouse-ear cress) PE=2 SV=1	Uncharacterized protein {ECO:0000313|EMBL:EMJ18499.1} OS=Prunus persica (Peach) PE=4 SV=1	hypothetical protein PRUPE_ppa018693mg [Prunus persica]
gene26283	510	385	441	159	209	206	164.532	111.822	135.652	56.0097	58.9213	48.3129	0.000178217	-1.21372	down	--	--	--	--	[T]	Signal transduction mechanisms	Nudix hydrolase 8 GN=MQL5.10 OS=Arabidopsis thaliana (Mouse-ear cress) PE=2 SV=2	Uncharacterized protein {ECO:0000313|EMBL:EMJ10457.1} OS=Prunus persica (Peach) PE=3 SV=1	hypothetical protein PRUPE_ppa007315mg [Prunus persica]
gene26160	328	280	600	26	101	5	14.6586	12.3919	26.3541	1.20292	4.62048	0.233225	0.000151354	-3.1856	down	[RTKL]	--	Molecular Function: protein serine/threonine kinase activity (GO:0004674);; Molecular Function: ATP binding (GO:0005524);; Cellular Component: peroxisome (GO:0005777);; Biological Process: protein autophosphorylation (GO:0046777);;	--	[T]	Signal transduction mechanisms	Receptor-like cytosolic serine/threonine-protein kinase RBK2 GN=RBK2 OS=Arabidopsis thaliana (Mouse-ear cress) PE=1 SV=1	Receptor-like cytosolic serine/threonine-protein kinase RBK2 {ECO:0000313|EMBL:EXC05707.1} OS=Morus notabilis PE=3 SV=1	Receptor-like cytosolic serine/threonine-protein kinase RBK2 [Morus notabilis]
gene11186	1254	1546	2049	451	406	303	18.0625	21.9717	28.5444	7.00807	6.00698	4.64982	1.33e-07	-2.05725	down	--	--	--	--	--	--	--	Myosin heavy chain-related protein, putative {ECO:0000313|EMBL:EOY24684.1} OS=Theobroma cacao (Cacao) PE=4 SV=1	Myosin heavy chain-related protein, putative [Theobroma cacao]
gene8212	398	495	497	258	204	166	20.7022	26.0626	26.1476	13.4876	10.7538	8.70306	0.000345587	-1.14001	down	--	--	Biological Process: regulation of transcription, DNA-templated (GO:0006355);;	--	--	--	Protein SHORT-ROOT GN=F19F18.140 OS=Arabidopsis thaliana (Mouse-ear cress) PE=1 SV=1	Putative uncharacterized protein {ECO:0000313|EMBL:CCB57738.1} OS=Vitis vinifera (Grape) PE=4 SV=1	PREDICTED: protein SHORT-ROOT isoform X1 [Vitis vinifera]
gene10028	40569	49564	49859	16890	18152	17631	1191.05	1436.66	1437.14	482.714	514.878	523.932	1.12e-05	-1.4049	down	--	--	Molecular Function: magnesium ion binding (GO:0000287);; Molecular Function: electron carrier activity (GO:0009055);; Cellular Component: photosystem I (GO:0009522);; Cellular Component: chloroplast thylakoid membrane (GO:0009535);; Biological Process: photosynthesis (GO:0015979);; Cellular Component: integral component of membrane (GO:0016021);; Molecular Function: chlorophyll binding (GO:001616…	K02690|0|mtr:MTR_3g035600|Photosystem I P700 chlorophyll a apoprotein; K02690 photosystem I P700 chlorophyll a apoprotein A2 (A)	--	--	Photosystem I P700 chlorophyll a apoprotein A1 {ECO:0000255|HAMAP-Rule:MF_00458} OS=Eucalyptus globulus subsp. globulus (Tasmanian blue gum) PE=3 SV=1	Photosystem I P700 chlorophyll A apoprotein A2 {ECO:0000313|EMBL:AES69823.2} OS=Medicago truncatula (Barrel medic) PE=3 SV=2	photosystem I P700 chlorophyll A apoprotein A2 [Medicago truncatula]
gene6798	483	525	739	100	162	64	29.3108	30.2697	42.0908	5.72016	10.0298	3.77333	2.87e-09	-2.41509	down	[O]	Posttranslational modification, protein turnover, chaperones	Biological Process: protein peptidyl-prolyl isomerization (GO:0000413);; Molecular Function: peptidyl-prolyl cis-trans isomerase activity (GO:0003755);; Biological Process: protein folding (GO:0006457);; Cellular Component: chloroplast thylakoid lumen (GO:0009543);; Biological Process: mRNA modification (GO:0016556);; Biological Process: isopentenyl diphosphate biosynthetic process, methylerythri…	K03768|9.44983e-148|pper:PRUPE_ppa015639mg|hypothetical protein; K03768 peptidyl-prolyl cis-trans isomerase B (cyclophilin B) [EC:5.2.1.8] (A)	[O]	Posttranslational modification, protein turnover, chaperones	Peptidyl-prolyl cis-trans isomerase CYP26-2, chloroplastic (Precursor) GN=CYP26-2 OS=Arabidopsis thaliana (Mouse-ear cress) PE=2 SV=1	Uncharacterized protein {ECO:0000313|EMBL:EMJ11424.1} OS=Prunus persica (Peach) PE=4 SV=1	hypothetical protein PRUPE_ppa015639mg [Prunus persica]
gene24114	357	359	502	150	177	147	32.2094	33.3877	47.5703	14.6353	16.7041	12.8823	5.49e-05	-1.35587	down	[S]	Function unknown	--	--	--	--	--	Putative uncharacterized protein {ECO:0000313|EMBL:CBI37007.3} OS=Vitis vinifera (Grape) PE=4 SV=1	PREDICTED: uncharacterized protein LOC100241830 [Vitis vinifera]
gene19168	340	383	446	125	112	59	12.204	13.3817	15.0212	4.609	4.03192	2.17403	1.71e-08	-1.97461	down	--	--	--	--	--	--	Protein IQ-DOMAIN 14 GN=IQD14 OS=Arabidopsis thaliana (Mouse-ear cress) PE=1 SV=1	Uncharacterized protein {ECO:0000313|EMBL:EMJ20654.1} OS=Prunus persica (Peach) PE=4 SV=1	PREDICTED: protein IQ-DOMAIN 14 [Pyrus x bretschneideri]
gene9101	1566	1687	1916	623	892	733	142.25	155.672	177.396	54.9309	79.8858	65.2296	2.86e-07	-1.19588	down	[J]	Translation, ribosomal structure and biogenesis	Molecular Function: structural constituent of ribosome (GO:0003735);; Cellular Component: ribosome (GO:0005840);; Biological Process: rRNA processing (GO:0006364);; Biological Process: translation (GO:0006412);; Cellular Component: chloroplast stroma (GO:0009570);; Cellular Component: chloroplast envelope (GO:0009941);; Biological Process: photosystem II assembly (GO:0010207);; Biological Process…	K02906|9.18674e-147|pop:POPTR_0013s06710g|POPTRDRAFT_806997; hypothetical protein; K02906 large subunit ribosomal protein L3 (A)	[J]	Translation, ribosomal structure and biogenesis	50S ribosomal protein L3-1, chloroplastic (Precursor) GN=RPL3A OS=Arabidopsis thaliana (Mouse-ear cress) PE=2 SV=1	Uncharacterized protein {ECO:0000313|EMBL:EEE95136.2} OS=Populus trichocarpa (Western balsam poplar) PE=3 SV=2	hypothetical protein POPTR_0013s06710g [Populus trichocarpa]
gene20033	1231	1165	1469	12	79	0	51.9728	49.7236	63.4259	0.513531	3.38813	0	4.28e-73	-5.39997	down	--	--	--	--	[GMW]	--	Probable arabinosyltransferase ARAD1 GN=ARAD1 OS=Arabidopsis thaliana (Mouse-ear cress) PE=1 SV=1	Putative uncharacterized protein {ECO:0000313|EMBL:CAN68074.1} OS=Vitis vinifera (Grape) PE=4 SV=1	hypothetical protein VITISV_007510 [Vitis vinifera]
gene25544	47	197	89	4	11	3	1.42339	6.49796	2.65491	0.168481	0.550936	0.111496	0.0074192	-4.2031	down	--	--	Molecular Function: binding (GO:0005488);; Molecular Function: oxidoreductase activity (GO:0016491);;	--	[Q]	Secondary metabolites biosynthesis, transport and catabolism	Beta-amyrin 24-hydroxylase GN=CYP93E1 OS=Glycine max (Soybean) PE=1 SV=1	Uncharacterized protein {ECO:0000313|EMBL:KDP43438.1} OS=Jatropha curcas (Barbados nut) PE=4 SV=1	hypothetical protein JCGZ_16725 [Jatropha curcas]
gene16985	110	155	173	41	47	33	5.23024	7.29336	7.93264	2.05286	2.30027	1.63087	0.000695676	-1.84992	down	[H]	Coenzyme transport and metabolism	Cellular Component: cytosol (GO:0005829);; Molecular Function: transaminase activity (GO:0008483);; Molecular Function: 8-amino-7-oxononanoate synthase activity (GO:0008710);; Biological Process: biotin biosynthetic process (GO:0009102);; Molecular Function: pyridoxal phosphate binding (GO:0030170);;	K00652|0|pmum:103333375|2-amino-3-ketobutyrate coenzyme A ligase, mitochondrial-like; K00652 8-amino-7-oxononanoate synthase [EC:2.3.1.47] (A)	[E]	Amino acid transport and metabolism	Long chain base biosynthesis protein 2b OS=Oryza sativa subsp. japonica (Rice) PE=2 SV=1	Putative uncharacterized protein {ECO:0000313|EMBL:CBI36440.3} OS=Vitis vinifera (Grape) PE=4 SV=1	PREDICTED: 2-amino-3-ketobutyrate coenzyme A ligase, mitochondrial isoform X2 [Malus domestica]
gene19866	8884	7389	9606	471	1272	647	664.613	559.047	730.306	35.0526	95.8468	48.6883	1.62e-45	-3.43086	down	[G]	Carbohydrate transport and metabolism	Biological Process: response to hypoxia (GO:0001666);; Molecular Function: fructose-bisphosphate aldolase activity (GO:0004332);; Biological Process: glycolytic process (GO:0006096);; Cellular Component: chloroplast (GO:0009507);;	K01623|0|rcu:RCOM_1538490|fructose-bisphosphate aldolase, putative (EC:4.1.2.13); K01623 fructose-bisphosphate aldolase, class I [EC:4.1.2.13] (A)	[G]	Carbohydrate transport and metabolism	Fructose-bisphosphate aldolase, cytoplasmic isozyme 1 OS=Pisum sativum (Garden pea) PE=2 SV=1	Fructose-bisphosphate aldolase {ECO:0000256|RuleBase:RU003994} OS=Ricinus communis (Castor bean) PE=3 SV=1	fructose-bisphosphate aldolase, putative [Ricinus communis]
gene17037	326	286	434	132	158	110	9.6576	9.20496	14.1514	3.90403	5.02644	3.35403	0.000110148	-1.38068	down	--	--	Biological Process: regulation of meristem growth (GO:0010075);; Biological Process: mRNA modification (GO:0016556);;	--	[R]	General function prediction only	Pentatricopeptide repeat-containing protein At1g31920 GN=PCMP-H11 OS=Arabidopsis thaliana (Mouse-ear cress) PE=2 SV=1	Tetratricopeptide repeat-like superfamily protein {ECO:0000313|EMBL:EOY25237.1} OS=Theobroma cacao (Cacao) PE=4 SV=1	Tetratricopeptide repeat-like superfamily protein [Theobroma cacao]
gene3244	3647	3054	3071	720	1983	1230	235.206	193.01	192.822	47.273	129.021	80.6915	1.31e-05	-1.30772	down	--	--	Cellular Component: chloroplast stroma (GO:0009570);; Cellular Component: thylakoid (GO:0009579);; Biological Process: chlororespiration (GO:0010478);;	--	--	--	--	Putative uncharacterized protein {ECO:0000313|EMBL:CBI36334.3} OS=Vitis vinifera (Grape) PE=4 SV=1	PREDICTED: uncharacterized protein PIFI [Vitis vinifera]
gene6137	2606	2703	3461	634	1030	620	109	113.236	143.15	26.8516	43.1799	25.7199	1.73e-13	-1.93504	down	[M]	Cell wall/membrane/envelope biogenesis	--	--	--	--	Plastidal glycolate/glycerate translocator 1, chloroplastic (Precursor) GN=PLGG1 OS=Arabidopsis thaliana (Mouse-ear cress) PE=2 SV=1	Putative uncharacterized protein {ECO:0000313|EMBL:EEF43537.1} OS=Ricinus communis (Castor bean) PE=4 SV=1	conserved hypothetical protein [Ricinus communis]
gene12212	138	103	169	10	14	4	2.82956	2.12596	3.47184	0.211844	0.304654	0.0853897	1.35e-09	-3.86452	down	[T]	Signal transduction mechanisms	Molecular Function: ATP binding (GO:0005524);; Molecular Function: 1-phosphatidylinositol-4-phosphate 5-kinase activity (GO:0016308);; Biological Process: phosphatidylinositol phosphorylation (GO:0046854);;	K00889|0|pper:PRUPE_ppa001758mg|hypothetical protein; K00889 1-phosphatidylinositol-4-phosphate 5-kinase [EC:2.7.1.68] (A)	[T]	Signal transduction mechanisms	Phosphatidylinositol 4-phosphate 5-kinase 6 GN=PIP5K6 OS=Arabidopsis thaliana (Mouse-ear cress) PE=2 SV=1	Putative uncharacterized protein {ECO:0000313|EMBL:CCB62279.1} OS=Vitis vinifera (Grape) PE=4 SV=1	PREDICTED: phosphatidylinositol 4-phosphate 5-kinase 6-like [Vitis vinifera]
gene6397	387	523	503	243	285	169	13.845	19.0996	17.8096	8.38629	9.82127	5.84434	0.00138895	-1.01323	down	--	--	--	--	--	--	--	Uncharacterized protein {ECO:0000313|EMBL:EMJ10485.1} OS=Prunus persica (Peach) PE=4 SV=1	hypothetical protein PRUPE_ppa008093mg [Prunus persica]
gene2574	152	311	227	85	61	114	11.1207	22.4677	15.9064	6.43633	4.62409	8.58301	0.0093747	-1.40404	down	[RTKL]	--	--	--	[T]	Signal transduction mechanisms	Probable inactive receptor-like protein kinase At1g65250 GN=At1g65250 OS=Arabidopsis thaliana (Mouse-ear cress) PE=2 SV=1	Uncharacterized protein {ECO:0000313|EMBL:ESR45109.1} (Fragment) OS=Citrus clementina PE=4 SV=1	hypothetical protein CICLE_v10003321mg, partial [Citrus clementina]
gene14840	45	66	81	3	9	4	6.914	10.1555	12.3521	0.46243	1.37	0.627174	1.89e-05	-3.57902	down	--	--	Biological Process: metabolic process (GO:0008152);; Molecular Function: UDP-glucosyltransferase activity (GO:0035251);; Biological Process: response to stimulus (GO:0050896);;	--	[GC]	--	Scopoletin glucosyltransferase GN=TOGT1 OS=Nicotiana tabacum (Common tobacco) PE=1 SV=1	Uncharacterized protein {ECO:0000313|EMBL:EEE83538.1} OS=Populus trichocarpa (Western balsam poplar) PE=3 SV=1	PREDICTED: scopoletin glucosyltransferase-like [Populus euphratica]
gene3748	882	553	592	169	390	176	22.3649	13.449	14.4665	4.23074	9.93189	4.54195	0.00205912	-1.45729	down	--	--	Molecular Function: extracellular ligand-gated ion channel activity (GO:0005230);; Biological Process: transport (GO:0006810);; Cellular Component: membrane (GO:0016020);; Biological Process: single-organism process (GO:0044699);;	K05387|0|tcc:TCM_036849|Glutamate receptor 2.9; K05387 glutamate receptor, ionotropic, plant (A)	[PET]	--	Glutamate receptor 2.8 (Precursor) GN=T9I4.19 OS=Arabidopsis thaliana (Mouse-ear cress) PE=2 SV=2	Glutamate receptor {ECO:0000256|PIRNR:PIRNR037090} OS=Theobroma cacao (Cacao) PE=3 SV=1	PREDICTED: glutamate receptor 2.1-like [Populus euphratica]
gene30523	629	695	1062	108	111	60	56.0219	61.956	92.5833	9.55651	9.97506	5.35038	3.82e-09	-3.08941	down	--	--	--	--	--	--	Major pollen allergen Lol p 11 OS=Lolium perenne (Perennial ryegrass) PE=1 SV=1	Uncharacterized protein {ECO:0000313|EMBL:EMJ16542.1} OS=Prunus persica (Peach) PE=4 SV=1	hypothetical protein PRUPE_ppa005351mg [Prunus persica]
gene23348	1442	1297	1366	430	669	648	227.832	199.063	197.599	64.3707	103.708	93.2333	2.96e-07	-1.22767	down	--	--	Biological Process: pentose-phosphate shunt (GO:0006098);; Biological Process: photosynthetic electron transport in photosystem I (GO:0009773);; Cellular Component: NAD(P)H dehydrogenase complex (plastoquinone) (GO:0010598);; Molecular Function: oxidoreductase activity, acting on NAD(P)H, quinone or similar compound as acceptor (GO:0016655);; Biological Process: cellular cation homeostasis (GO:00…	--	--	--	--	NAD(P)H-quinone oxidoreductase subunit L {ECO:0000313|EMBL:EXB90881.1} OS=Morus notabilis PE=4 SV=1	NAD(P)H-quinone oxidoreductase subunit L [Morus notabilis]
gene19810	175	235	226	84	101	85	8.43604	11.1766	10.5921	4.15822	4.91608	4.19543	0.00594331	-1.2306	down	--	--	--	--	--	--	--	Uncharacterized protein {ECO:0000313|EMBL:EXB82649.1} OS=Morus notabilis PE=4 SV=1	hypothetical protein L484_027830 [Morus notabilis]
gene28747	164	161	218	47	71	26	15.9317	15.711	21.0912	4.62755	6.93004	2.60765	0.000116011	-1.90783	down	--	--	Cellular Component: plasma membrane (GO:0005886);; Biological Process: cell adhesion (GO:0007155);; Cellular Component: plasmodesma (GO:0009506);; Biological Process: meristem initiation (GO:0010014);; Biological Process: trichome morphogenesis (GO:0010090);; Biological Process: cell growth (GO:0016049);; Biological Process: actin nucleation (GO:0045010);; Biological Process: regulation of cell d…	--	[T]	Signal transduction mechanisms	187-kDa microtubule-associated protein AIR9 GN=AIR9 OS=Arabidopsis thaliana (Mouse-ear cress) PE=2 SV=1	Outer arm dynein light chain 1 protein isoform 1 {ECO:0000313|EMBL:EOX96967.1} OS=Theobroma cacao (Cacao) PE=4 SV=1	Outer arm dynein light chain 1 protein isoform 1 [Theobroma cacao]
gene22114	580	407	658	219	286	203	34.3078	29.1263	32.1616	9.93934	16.2097	12.8637	0.000291865	-1.21026	down	[S]	Function unknown	--	--	[T]	Signal transduction mechanisms	--	Uncharacterized protein {ECO:0000313|EMBL:KDO60101.1} OS=Citrus sinensis (Sweet orange) PE=4 SV=1	PREDICTED: traB domain-containing protein isoform X2 [Vitis vinifera]
gene13452	283	320	370	104	117	106	3.95792	4.36603	5.43746	1.48914	1.77717	1.4954	2.36e-05	-1.56768	down	--	--	Biological Process: resolution of meiotic recombination intermediates (GO:0000712);; Biological Process: male meiosis (GO:0007140);; Biological Process: female meiotic division (GO:0007143);; Cellular Component: chloroplast (GO:0009507);;	--	[S]	Function unknown	Rhodanese-like domain-containing protein 4A, chloroplastic (Precursor) GN=STR4A OS=Arabidopsis thaliana (Mouse-ear cress) PE=2 SV=1	Uncharacterized protein {ECO:0000313|EMBL:EMJ00364.1} OS=Prunus persica (Peach) PE=4 SV=1	PREDICTED: uncharacterized protein LOC101290914 [Fragaria vesca subsp. vesca]
gene28580	12061	11060	12361	4374	5731	5295	752.213	688.551	758.007	277.324	359.848	335.881	1.74e-06	-1.19894	down	[G]	Carbohydrate transport and metabolism	Biological Process: maltose metabolic process (GO:0000023);; Biological Process: MAPK cascade (GO:0000165);; Biological Process: sucrose biosynthetic process (GO:0005986);; Biological Process: pentose-phosphate shunt (GO:0006098);; Biological Process: rRNA processing (GO:0006364);; Biological Process: protein targeting to membrane (GO:0006612);; Biological Process: response to cold (GO:0009409);;…	K01100|0|tcc:TCM_042607|Sedoheptulose-bisphosphatase; K01100 sedoheptulose-bisphosphatase [EC:3.1.3.37] (A)	[G]	Carbohydrate transport and metabolism	Sedoheptulose-1,7-bisphosphatase, chloroplastic (Precursor) OS=Spinacia oleracea (Spinach) PE=2 SV=1	Sedoheptulose-bisphosphatase {ECO:0000313|EMBL:EOY17906.1} OS=Theobroma cacao (Cacao) PE=3 SV=1	Sedoheptulose-bisphosphatase [Theobroma cacao]
gene18940	673	714	861	224	266	186	36.2368	37.7734	42.9763	11.4071	13.7928	11.4573	3.85e-10	-1.72752	down	[G]	Carbohydrate transport and metabolism	Molecular Function: adenosine kinase activity (GO:0004001);; Molecular Function: copper ion binding (GO:0005507);; Cellular Component: plasma membrane (GO:0005886);; Biological Process: purine ribonucleoside salvage (GO:0006166);; Biological Process: AMP biosynthetic process (GO:0006167);; Cellular Component: chloroplast (GO:0009507);; Biological Process: phosphorylation (GO:0016310);; Molecular …	K00856|0|tcc:TCM_043180|Adenosine kinase 2; K00856 adenosine kinase [EC:2.7.1.20] (A)	[G]	Carbohydrate transport and metabolism	Adenosine kinase 2 GN=ADK2 OS=Arabidopsis thaliana (Mouse-ear cress) PE=1 SV=1	Adenosine kinase 2 {ECO:0000313|EMBL:EOY18684.1} OS=Theobroma cacao (Cacao) PE=4 SV=1	Adenosine kinase 2 [Theobroma cacao]
gene6729	5283	3553	5065	2125	2158	2343	99.3034	65.8145	94.2404	39.543	40.5286	44.6805	5.02e-05	-1.06367	down	[M]	Cell wall/membrane/envelope biogenesis	Biological Process: sucrose metabolic process (GO:0005985);; Biological Process: biosynthetic process (GO:0009058);; Molecular Function: sucrose-phosphate synthase activity (GO:0046524);;	K00696|0|tcc:TCM_036061|Sucrose-phosphate synthase family protein isoform 1; K00696 sucrose-phosphate synthase [EC:2.4.1.14] (A)	[M]	Cell wall/membrane/envelope biogenesis	Probable sucrose-phosphate synthase 4 GN=F28M11.40 OS=Arabidopsis thaliana (Mouse-ear cress) PE=1 SV=1	Sucrose-phosphate synthase family protein isoform 1 {ECO:0000313|EMBL:EOY16975.1} OS=Theobroma cacao (Cacao) PE=4 SV=1	Sucrose-phosphate synthase family protein isoform 1 [Theobroma cacao]
gene13692	114	89	136	23	41	17	18.7725	14.6326	22.377	3.84079	6.79474	2.85365	0.000818878	-2.05857	down	--	--	--	K10666|1.01216e-81|pop:POPTR_0013s13580g|zinc finger family protein; K10666 E3 ubiquitin-protein ligase RNF5 [EC:6.3.2.19] (A)	[O]	Posttranslational modification, protein turnover, chaperones	E3 ubiquitin-protein ligase RMA1H1 GN=RMA1H1 OS=Capsicum annuum (Bell pepper) PE=1 SV=1	Uncharacterized protein {ECO:0000313|EMBL:KDP24139.1} OS=Jatropha curcas (Barbados nut) PE=4 SV=1	hypothetical protein JCGZ_25796 [Jatropha curcas]
gene2106	132	137	187	39	56	36	3.32656	3.43569	4.64869	1.01677	1.42236	0.946933	0.00078619	-1.79346	down	[RTKL]	--	Molecular Function: protein serine/threonine kinase activity (GO:0004674);; Molecular Function: non-membrane spanning protein tyrosine kinase activity (GO:0004715);; Molecular Function: ATP binding (GO:0005524);; Cellular Component: plasma membrane (GO:0005886);; Biological Process: protein phosphorylation (GO:0006468);; Biological Process: response to brassinosteroid (GO:0009741);; Biological Pr…	--	[T]	Signal transduction mechanisms	Probable receptor-like protein kinase At1g30570 (Precursor) GN=At1g30570 OS=Arabidopsis thaliana (Mouse-ear cress) PE=3 SV=1	Hercules receptor kinase 2 isoform 1 {ECO:0000313|EMBL:EOY25556.1} OS=Theobroma cacao (Cacao) PE=3 SV=1	Hercules receptor kinase 2 isoform 1 [Theobroma cacao]
gene13486	24	55	76	5	5	11	0.928216	2.50229	3.68395	0.302594	0.306393	0.569431	0.00351366	-2.88061	down	--	--	Molecular Function: magnesium ion transmembrane transporter activity (GO:0015095);; Biological Process: magnesium ion transport (GO:0015693);; Cellular Component: membrane (GO:0016020);;	--	[S]	Function unknown	Probable magnesium transporter NIPA2 GN=At4g13800 OS=Arabidopsis thaliana (Mouse-ear cress) PE=2 SV=1	Non-imprinted in Prader-Willi/Angelman syndrome region protein, putative {ECO:0000313|EMBL:EEF44183.1} OS=Ricinus communis (Castor bean) PE=4 SV=1	Non-imprinted in Prader-Willi/Angelman syndrome region protein, putative [Ricinus communis]
gene17411	474	330	414	53	40	18	21.0647	14.7202	18.4576	2.37149	1.82864	0.832654	1.29e-19	-3.44828	down	[Q]	Secondary metabolites biosynthesis, transport and catabolism	Molecular Function: iron ion binding (GO:0005506);; Molecular Function: electron carrier activity (GO:0009055);; Molecular Function: heme binding (GO:0020037);; Molecular Function: flavonoid 3',5'-hydroxylase activity (GO:0033772);; Biological Process: oxidation-reduction process (GO:0055114);;	--	[Q]	Secondary metabolites biosynthesis, transport and catabolism	Cytochrome P450 78A5 GN=F21F23.15 OS=Arabidopsis thaliana (Mouse-ear cress) PE=2 SV=1	Uncharacterized protein {ECO:0000313|EMBL:EMJ11096.1} OS=Prunus persica (Peach) PE=3 SV=1	hypothetical protein PRUPE_ppa004083mg [Prunus persica]
gene8742	270	289	364	121	114	139	6.29532	6.53374	7.59776	2.82965	2.3688	3.4841	0.000549004	-1.29827	down	--	--	--	--	--	--	Uncharacterized protein At5g41620 GN=At5g41620 OS=Arabidopsis thaliana (Mouse-ear cress) PE=2 SV=2	Putative uncharacterized protein {ECO:0000313|EMBL:CCB62486.1} OS=Vitis vinifera (Grape) PE=4 SV=1	PREDICTED: uncharacterized protein At5g41620 isoform X1 [Vitis vinifera]
gene15013	197	273	290	91	93	120	8.50849	11.5647	12.0305	4.13331	3.67774	5.25234	0.00133527	-1.31729	down	[J]	Translation, ribosomal structure and biogenesis	--	K01867|2.12115e-46|cic:CICLE_v10010686mg|hypothetical protein; K01867 tryptophanyl-tRNA synthetase [EC:6.1.1.2] (A)	[J]	Translation, ribosomal structure and biogenesis	--	Uncharacterized protein {ECO:0000313|EMBL:KCW81619.1} OS=Eucalyptus grandis (Flooded gum) PE=3 SV=1	hypothetical protein EUGRSUZ_C02982 [Eucalyptus grandis]
gene24433	405	552	641	199	289	161	32.7583	38.9472	43.8089	15.0862	23.1215	10.8792	0.0002386	-1.29376	down	--	--	Biological Process: maltose metabolic process (GO:0000023);; Molecular Function: calcium ion binding (GO:0005509);; Cellular Component: chloroplast thylakoid membrane (GO:0009535);; Cellular Component: chloroplast thylakoid lumen (GO:0009543);; Cellular Component: photosystem II oxygen evolving complex (GO:0009654);; Biological Process: thylakoid membrane organization (GO:0010027);; Biological Pr…	--	--	--	PsbP domain-containing protein 5, chloroplastic (Precursor) GN=PPD5 OS=Arabidopsis thaliana (Mouse-ear cress) PE=1 SV=3	PsbP domain-containing protein 5 {ECO:0000313|EMBL:EXC20796.1} OS=Morus notabilis PE=4 SV=1	PREDICTED: psbP domain-containing protein 5, chloroplastic isoform X1 [Nicotiana tomentosiformis]
gene18524	2482	1933	2442	1015	1337	1043	43.5574	33.598	41.8208	18.2521	23.6153	18.5652	1.28e-05	-1.00848	down	--	--	--	--	[S]	Function unknown	U-box domain-containing protein 13 GN=PUB13 OS=Arabidopsis thaliana (Mouse-ear cress) PE=1 SV=1	ARM repeat superfamily protein isoform 1 {ECO:0000313|EMBL:EOY01034.1} OS=Theobroma cacao (Cacao) PE=4 SV=1	PREDICTED: uncharacterized protein LOC100255981 isoform X2 [Vitis vinifera]
gene12508	281	477	533	113	88	36	4.53037	7.53375	8.19896	1.91865	1.4684	0.622246	5.47e-06	-2.43799	down	--	--	Biological Process: primary metabolic process (GO:0044238);; Biological Process: cellular macromolecule metabolic process (GO:0044260);; Biological Process: single-organism cellular process (GO:0044763);;	--	--	--	Filament-like plant protein 7 GN=FPP7 OS=Arabidopsis thaliana (Mouse-ear cress) PE=3 SV=2	Putative uncharacterized protein {ECO:0000313|EMBL:CCB47051.1} OS=Vitis vinifera (Grape) PE=4 SV=1	PREDICTED: filament-like plant protein 7 [Prunus mume]
gene28872	56	36	43	9	11	7	3.34679	2.16363	2.53695	0.557095	0.707476	0.437088	0.00912194	-2.31565	down	--	--	Biological Process: metabolic process (GO:0008152);; Molecular Function: transferase activity, transferring hexosyl groups (GO:0016758);;	K13496|3.37456e-176|tcc:TCM_022336|UDP-Glycosyltransferase superfamily protein, putative; K13496 UDP-glucosyl transferase 73C [EC:2.4.1.-] (A)	[GC]	--	UDP-glycosyltransferase 73C4 GN=UGT73C4 OS=Arabidopsis thaliana (Mouse-ear cress) PE=2 SV=1	UDP-Glycosyltransferase superfamily protein, putative {ECO:0000313|EMBL:EOY08013.1} OS=Theobroma cacao (Cacao) PE=3 SV=1	UDP-Glycosyltransferase superfamily protein, putative [Theobroma cacao]
gene24729	398	390	453	187	205	210	17.322	16.9405	19.7613	8.5009	9.06245	9.31394	0.00181827	-1.03845	down	[J]	Translation, ribosomal structure and biogenesis	Biological Process: sulfur amino acid metabolic process (GO:0000096);; Molecular Function: serine-tRNA ligase activity (GO:0004828);; Molecular Function: ATP binding (GO:0005524);; Cellular Component: mitochondrion (GO:0005739);; Biological Process: rRNA processing (GO:0006364);; Biological Process: seryl-tRNA aminoacylation (GO:0006434);; Biological Process: mitochondrion organization (GO:000700…	K01875|0|tcc:TCM_034858|Seryl-tRNA synthetase isoform 1; K01875 seryl-tRNA synthetase [EC:6.1.1.11] (A)	[J]	Translation, ribosomal structure and biogenesis	Serine--tRNA ligase GN=At5g27470 OS=Arabidopsis thaliana (Mouse-ear cress) PE=2 SV=1	Uncharacterized protein {ECO:0000313|EMBL:KDP41417.1} OS=Jatropha curcas (Barbados nut) PE=3 SV=1	hypothetical protein JCGZ_15824 [Jatropha curcas]
gene22138	216	161	296	84	109	48	14.0761	10.4322	18.6496	5.6924	7.28647	3.2513	0.00251855	-1.47454	down	--	--	--	--	--	--	--	Uncharacterized protein {ECO:0000313|EMBL:EOY16031.1} OS=Theobroma cacao (Cacao) PE=4 SV=1	Uncharacterized protein TCM_034930 [Theobroma cacao]
gene7016	42	42	50	2	5	0	11.9682	11.1744	12.9316	0.565399	1.57272	0	2.5e-05	-4.24993	down	--	--	Molecular Function: serine-type endopeptidase activity (GO:0004252);; Molecular Function: identical protein binding (GO:0042802);; Biological Process: negative regulation of catalytic activity (GO:0043086);;	--	--	--	--	PA-domain containing subtilase family protein {ECO:0000313|EMBL:EOY24994.1} OS=Theobroma cacao (Cacao) PE=4 SV=1	PA-domain containing subtilase family protein [Theobroma cacao]
gene14199	404	440	543	122	179	76	24.3369	25.2631	30.5284	6.88028	10.4467	4.29772	9.55e-09	-1.87255	down	--	--	Cellular Component: Golgi apparatus (GO:0005794);; Cellular Component: integral component of membrane (GO:0016021);;	K15285|0|rcu:RCOM_0815450|UDP-glucuronic acid/UDP-N-acetylgalactosamine transporter, putative; K15285 solute carrier family 35, member E3 (A)	[GE]	--	Uncharacterized membrane protein At1g06890 GN=At1g06890 OS=Arabidopsis thaliana (Mouse-ear cress) PE=1 SV=1	UDP-glucuronic acid/UDP-N-acetylgalactosamine transporter, putative {ECO:0000313|EMBL:EEF44043.1} OS=Ricinus communis (Castor bean) PE=4 SV=1	UDP-glucuronic acid/UDP-N-acetylgalactosamine transporter, putative [Ricinus communis]
gene25104	21	17	18	1	0	0	1.08431	0.85469	0.916378	0.0502533	0.0451192	0	0.000560251	-5.797	down	[GEPR]	--	Biological Process: carbohydrate transport (GO:0008643);; Molecular Function: symporter activity (GO:0015293);; Cellular Component: integral component of membrane (GO:0016021);; Molecular Function: substrate-specific transmembrane transporter activity (GO:0022891);; Molecular Function: 2-alkenal reductase [NAD(P)] activity (GO:0032440);; Biological Process: transmembrane transport (GO:0055085);; …	--	[R]	General function prediction only	Hexose carrier protein HEX6 GN=HEX6 OS=Ricinus communis (Castor bean) PE=2 SV=1	Uncharacterized protein {ECO:0000313|EMBL:EMJ20745.1} OS=Prunus persica (Peach) PE=3 SV=1	hypothetical protein PRUPE_ppa004465mg [Prunus persica]
gene5445	2281	1663	1615	88	142	189	148.07	108.411	103.802	5.87841	9.36059	12.5184	1.03e-23	-3.72587	down	[Q]	Secondary metabolites biosynthesis, transport and catabolism	Biological Process: fatty acid biosynthetic process (GO:0006633);; Biological Process: response to cold (GO:0009409);; Biological Process: response to light stimulus (GO:0009416);; Cellular Component: membrane (GO:0016020);; Molecular Function: transferase activity, transferring acyl groups other than amino-acyl groups (GO:0016747);;	--	--	--	3-ketoacyl-CoA synthase 21 GN=KCS21 OS=Arabidopsis thaliana (Mouse-ear cress) PE=2 SV=1	3-ketoacyl-CoA synthase {ECO:0000256|PIRNR:PIRNR036417} OS=Theobroma cacao (Cacao) PE=3 SV=1	3-ketoacyl-CoA synthase [Theobroma cacao]
gene16256	37	51	41	1	15	2	5.76138	8.05858	6.50192	0.154952	2.36818	0.317643	0.0021556	-2.83434	down	[G]	Carbohydrate transport and metabolism	Cellular Component: extracellular region (GO:0005576);; Cellular Component: cell wall (GO:0005618);; Biological Process: carbohydrate metabolic process (GO:0005975);; Biological Process: chitin catabolic process (GO:0006032);; Molecular Function: endochitinase activity (GO:0008843);; Biological Process: response to salt stress (GO:0009651);; Biological Process: response to abscisic acid (GO:00097…	K01183|9.40044e-111|pper:PRUPE_ppa007396mg|hypothetical protein; K01183 chitinase [EC:3.2.1.14] (A)	[G]	Carbohydrate transport and metabolism	--	Uncharacterized protein {ECO:0000313|EMBL:EMJ03279.1} OS=Prunus persica (Peach) PE=3 SV=1	hypothetical protein PRUPE_ppa007396mg [Prunus persica]
gene11906	95	130	63	25	15	39	3.78714	5.09697	2.47528	1.03922	0.619075	1.58826	0.00440782	-1.86274	down	--	--	Cellular Component: Golgi apparatus (GO:0005794);; Biological Process: protein glycosylation (GO:0006486);; Cellular Component: integral component of membrane (GO:0016021);; Molecular Function: carbohydrate binding (GO:0030246);; Molecular Function: galactosylxylosylprotein 3-beta-galactosyltransferase activity (GO:0047220);;	--	[G]	Carbohydrate transport and metabolism	Probable beta-1,3-galactosyltransferase 20 GN=B3GALT20 OS=Arabidopsis thaliana (Mouse-ear cress) PE=2 SV=1	Galectin {ECO:0000256|RuleBase:RU102079} OS=Morus notabilis PE=4 SV=1	putative beta-1,3-galactosyltransferase 20 [Morus notabilis]
gene10366	299	348	382	117	116	75	11.3934	13.182	14.3014	4.47195	4.42201	2.85883	1.96e-06	-1.73382	down	[E]	Amino acid transport and metabolism	Molecular Function: prephenate dehydratase activity (GO:0004664);; Biological Process: L-phenylalanine biosynthetic process (GO:0009094);; Cellular Component: chloroplast (GO:0009507);; Biological Process: vernalization response (GO:0010048);; Molecular Function: amino acid binding (GO:0016597);; Biological Process: anthocyanin accumulation in tissues in response to UV light (GO:0043481);; Molecu…	K05359|0|pmum:103324547|arogenate dehydratase/prephenate dehydratase 1, chloroplastic; K05359 arogenate/prephenate dehydratase [EC:4.2.1.91 4.2.1.51] (A)	[E]	Amino acid transport and metabolism	Arogenate dehydratase/prephenate dehydratase 1, chloroplastic (Precursor) GN=F25C20.4 OS=Arabidopsis thaliana (Mouse-ear cress) PE=1 SV=1	Arogenate dehydratase/prephenate dehydratase 1 {ECO:0000313|EMBL:EXB55124.1} OS=Morus notabilis PE=4 SV=1	PREDICTED: arogenate dehydratase/prephenate dehydratase 1, chloroplastic [Prunus mume]
gene12716	119	404	415	31	65	24	3.35118	11.6387	11.6077	0.942252	1.95783	0.735025	0.00413448	-2.9601	down	[G]	Carbohydrate transport and metabolism	Biological Process: carbohydrate metabolic process (GO:0005975);; Molecular Function: beta-glucosidase activity (GO:0008422);;	K05349|0|cit:102614874|lysosomal beta glucosidase-like; K05349 beta-glucosidase [EC:3.2.1.21] (A)	--	--	Alpha-L-arabinofuranosidase (Precursor) OS=Medicago sativa subsp. varia (Alfalfa) PE=2 SV=1	Uncharacterized protein {ECO:0000313|EMBL:KDO54375.1} OS=Citrus sinensis (Sweet orange) PE=4 SV=1	PREDICTED: lysosomal beta glucosidase-like isoform X1 [Citrus sinensis]
gene14270	659	735	703	349	314	341	12.8646	14.1645	13.5596	6.91724	6.15686	6.74612	0.000148924	-1.05725	down	--	--	Molecular Function: triglyceride lipase activity (GO:0004806);; Molecular Function: GTP binding (GO:0005525);; Biological Process: lipid metabolic process (GO:0006629);;	--	--	--	--	Uncharacterized protein {ECO:0000313|EMBL:EMJ00895.1} OS=Prunus persica (Peach) PE=4 SV=1	PREDICTED: uncharacterized protein LOC103435906 [Malus domestica]
gene29344	264	373	343	75	72	0	11.8414	16.9198	15.6687	3.33862	3.24659	0.00406424	5.76e-12	-2.72781	down	[Q]	Secondary metabolites biosynthesis, transport and catabolism	Molecular Function: iron ion binding (GO:0005506);; Biological Process: fatty acid metabolic process (GO:0006631);; Molecular Function: electron carrier activity (GO:0009055);; Molecular Function: alkane 1-monooxygenase activity (GO:0018685);; Molecular Function: oxygen binding (GO:0019825);; Molecular Function: heme binding (GO:0020037);; Biological Process: oxidation-reduction process (GO:00551…	K15398|0|tcc:TCM_016281|Cytochrome P450, family 86, subfamily A, polypeptide 8; K15398 fatty acid omega-hydroxylase [EC:1.14.-.-] (A)	[QI]	--	Cytochrome P450 86A2 OS=Arabidopsis thaliana (Mouse-ear cress) PE=1 SV=1	Cytochrome P450, family 86, subfamily A, polypeptide 8 {ECO:0000313|EMBL:EOY24782.1} OS=Theobroma cacao (Cacao) PE=3 SV=1	Cytochrome P450, family 86, subfamily A, polypeptide 8 [Theobroma cacao]
gene2572	586	720	905	206	294	282	40.634	49.4142	59.8505	14.6526	20.7818	19.9183	2.48e-06	-1.49447	down	--	--	--	--	--	--	--	Uncharacterized protein {ECO:0000313|EMBL:EEE94088.2} OS=Populus trichocarpa (Western balsam poplar) PE=4 SV=2	hypothetical protein POPTR_0005s07810g [Populus trichocarpa]
gene13505	1293	236	1630	1	0	1	753.194	138.551	905.615	0.599042	0	0.602173	3.05e-07	-10.6207	down	--	--	--	--	--	--	--	Uncharacterized protein {ECO:0000313|EMBL:EOY03746.1} OS=Theobroma cacao (Cacao) PE=4 SV=1	Uncharacterized protein TCM_018911 [Theobroma cacao]
gene8245	825	821	981	175	352	184	110.594	107.356	123.113	22.7541	48.2688	24.8802	1.5e-12	-1.87947	down	--	--	--	--	--	--	--	Putative uncharacterized protein {ECO:0000313|EMBL:CBI20710.3} OS=Vitis vinifera (Grape) PE=4 SV=1	PREDICTED: uncharacterized protein LOC103320629 [Prunus mume]
gene16616	2403	2080	2606	647	846	562	112.208	94.8183	119.366	30.3416	40.4482	26.6974	3.51e-15	-1.78039	down	--	--	--	--	[T]	Signal transduction mechanisms	BAG family molecular chaperone regulator 1 GN=BAG1 OS=Arabidopsis thaliana (Mouse-ear cress) PE=1 SV=1	BCL-2-associated athanogene 3 {ECO:0000313|EMBL:EOY23092.1} OS=Theobroma cacao (Cacao) PE=4 SV=1	PREDICTED: BAG family molecular chaperone regulator 1-like [Populus euphratica]
gene6256	89	79	125	6	9	9	16.7802	14.8546	22.5253	1.16511	1.85609	1.77434	4.4e-07	-3.60487	down	--	--	--	--	--	--	--	Uncharacterized protein {ECO:0000313|EMBL:EOY01467.1} OS=Theobroma cacao (Cacao) PE=4 SV=1	Uncharacterized protein TCM_011341 [Theobroma cacao]
gene17585	18	43	52	0	9	1	19.9146	46.9909	52.9374	0	9.30444	1.09175	0.000576901	-3.49121	down	--	--	Cellular Component: mitochondrion (GO:0005739);; Cellular Component: chloroplast (GO:0009507);; Biological Process: response to auxin (GO:0009733);;	K14488|4.3118e-42|crb:CARUB_v10002553mg|hypothetical protein; K14488 SAUR family protein (A)	--	--	Auxin-induced protein 10A5 OS=Glycine max (Soybean) PE=2 SV=1	Uncharacterized protein {ECO:0000313|EMBL:KDO46704.1} OS=Citrus sinensis (Sweet orange) PE=4 SV=1	hypothetical protein CISIN_1g036136mg [Citrus sinensis]
gene20474	320	405	549	131	98	70	10.6773	12.2056	18.2743	3.86286	3.45806	2.24115	2.56e-06	-2.08444	down	[RTKL]	--	--	--	--	--	Probable LRR receptor-like serine/threonine-protein kinase At4g37250 (Precursor) GN=At4g37250 OS=Arabidopsis thaliana (Mouse-ear cress) PE=2 SV=1	Uncharacterized protein {ECO:0000313|EMBL:EMJ00617.1} (Fragment) OS=Prunus persica (Peach) PE=4 SV=1	hypothetical protein PRUPE_ppa026375mg, partial [Prunus persica]
gene22102	293	545	683	44	80	24	14.14	26.2671	32.9113	2.1221	4.00056	1.21908	6.18e-06	-3.35427	down	--	--	Biological Process: carbohydrate metabolic process (GO:0005975);; Molecular Function: cellulase activity (GO:0008810);;	K01179|0|tcc:TCM_006787|Glycosyl hydrolase 9B18; K01179 endoglucanase [EC:3.2.1.4] (A)	--	--	Endoglucanase 24 (Precursor) GN=At4g39010 OS=Arabidopsis thaliana (Mouse-ear cress) PE=2 SV=1	Endoglucanase {ECO:0000256|RuleBase:RU361166} OS=Theobroma cacao (Cacao) PE=3 SV=1	Glycosyl hydrolase 9B18 [Theobroma cacao]
gene24043	316	178	240	15	14	16	15.7258	9.55235	13.3263	0.781662	0.675002	0.819591	6.27e-13	-4.02246	down	--	--	Molecular Function: carboxypeptidase activity (GO:0004180);;	K16296|0|cit:102630827|serine carboxypeptidase-like 18-like; K16296 serine carboxypeptidase-like clade I [EC:3.4.16.-] (A)	[OE]	--	Serine carboxypeptidase-like 18 (Precursor) GN=SCPL18 OS=Arabidopsis thaliana (Mouse-ear cress) PE=2 SV=2	Uncharacterized protein {ECO:0000313|EMBL:KDO81468.1} OS=Citrus sinensis (Sweet orange) PE=4 SV=1	PREDICTED: serine carboxypeptidase-like 18-like isoform X1 [Citrus sinensis]
gene24595	49	39	76	7	9	12	4.09539	3.24643	6.22972	0.60333	0.990495	1.03738	0.00223635	-2.54576	down	[R]	General function prediction only	Biological Process: thylakoid membrane organization (GO:0010027);; Biological Process: mRNA modification (GO:0016556);;	K06940|1.60592e-60|pmum:103340203|uncharacterized LOC103340203; K06940 (A)	--	--	--	Uncharacterized protein {ECO:0000313|EMBL:ESR42206.1} OS=Citrus clementina PE=4 SV=1	PREDICTED: uncharacterized protein LOC103340203 isoform X1 [Prunus mume]
gene24084	10949	12297	13804	4824	4442	3036	297.223	335.167	376.326	132.569	121.117	83.275	1.22e-10	-1.58415	down	[E]	Amino acid transport and metabolism	Molecular Function: 5-methyltetrahydropteroyltriglutamate-homocysteine S-methyltransferase activity (GO:0003871);; Molecular Function: copper ion binding (GO:0005507);; Cellular Component: peroxisome (GO:0005777);; Cellular Component: cytosol (GO:0005829);; Cellular Component: plasma membrane (GO:0005886);; Molecular Function: zinc ion binding (GO:0008270);; Molecular Function: methionine synthas…	K00549|0|pper:PRUPE_ppa001783mg|hypothetical protein; K00549 5-methyltetrahydropteroyltriglutamate--homocysteine methyltransferase [EC:2.1.1.14] (A)	[E]	Amino acid transport and metabolism	5-methyltetrahydropteroyltriglutamate--homocysteine methyltransferase GN=METE OS=Catharanthus roseus (Madagascar periwinkle) PE=2 SV=1	Uncharacterized protein {ECO:0000313|EMBL:EMJ05465.1} OS=Prunus persica (Peach) PE=3 SV=1	hypothetical protein PRUPE_ppa001783mg [Prunus persica]
gene2072	2013	1960	2607	876	1039	868	40.7834	40.1851	53.2267	18.6812	21.7795	17.7771	6.26e-08	-1.23579	down	--	--	--	--	--	--	--	Uncharacterized protein isoform 1 {ECO:0000313|EMBL:EOX94226.1} OS=Theobroma cacao (Cacao) PE=4 SV=1	Uncharacterized protein isoform 1 [Theobroma cacao]
gene27973	269	294	384	92	116	80	10.4752	11.412	16.3958	3.63887	4.64797	3.20416	5.83e-06	-1.7113	down	[J]	Translation, ribosomal structure and biogenesis	Molecular Function: GTP binding (GO:0005525);; Biological Process: heme biosynthetic process (GO:0006783);; Cellular Component: chloroplast stroma (GO:0009570);;	K06942|1.43006e-49|pper:PRUPE_ppa006276mg|hypothetical protein; K06942 (A)	[R]	General function prediction only	Probable GTP-binding protein OBGC1, chloroplastic (Precursor) GN=P0625E02.120 OS=Oryza sativa subsp. japonica (Rice) PE=3 SV=1	Uncharacterized protein {ECO:0000313|EMBL:KCW69829.1} OS=Eucalyptus grandis (Flooded gum) PE=4 SV=1	hypothetical protein EUGRSUZ_F03180 [Eucalyptus grandis]
gene4567	285	190	261	38	126	19	178.776	131.555	159.532	23.8696	86.5475	18.3827	3.84e-05	-2.00021	down	--	--	--	--	--	--	--	Putative uncharacterized protein {ECO:0000313|EMBL:CCB48056.1} OS=Vitis vinifera (Grape) PE=4 SV=1	unnamed protein product [Vitis vinifera]
gene22145	143	274	345	75	38	24	4.84768	9.34195	11.7715	2.57133	1.33091	0.844855	0.000640317	-2.46813	down	[RTKL]	--	Molecular Function: DNA binding (GO:0003677);; Molecular Function: protein serine/threonine kinase activity (GO:0004674);; Molecular Function: ATP binding (GO:0005524);; Cellular Component: nucleus (GO:0005634);; Biological Process: regulation of transcription, DNA-templated (GO:0006355);; Biological Process: protein phosphorylation (GO:0006468);; Biological Process: transmembrane receptor protei…	--	--	--	Probable leucine-rich repeat receptor-like protein kinase At1g68400 (Precursor) GN=At1g68400 OS=Arabidopsis thaliana (Mouse-ear cress) PE=2 SV=1	Uncharacterized protein {ECO:0000313|EMBL:EMJ05442.1} OS=Prunus persica (Peach) PE=4 SV=1	hypothetical protein PRUPE_ppa002357mg [Prunus persica]
gene2450	4274	4074	4634	2039	1958	1315	166.395	156.649	180.167	80.2333	77.3516	51.5786	1.96e-08	-1.28275	down	--	--	Biological Process: polysaccharide biosynthetic process (GO:0000271);; Biological Process: establishment of planar polarity (GO:0001736);; Biological Process: amino acid transmembrane transport (GO:0003333);; Cellular Component: endosome (GO:0005768);; Cellular Component: Golgi apparatus (GO:0005794);; Cellular Component: plasma membrane (GO:0005886);; Biological Process: syncytium formation (GO:…	K13946|0|tcc:TCM_021727|Transmembrane amino acid transporter family protein isoform 1; K13946 auxin influx carrier (AUX1 LAX family) (A)	[E]	Amino acid transport and metabolism	Auxin transporter-like protein 2 GN=LAX2 OS=Medicago truncatula (Barrel medic) PE=2 SV=1	Auxin influx transport protein {ECO:0000313|EMBL:ABN81349.1} OS=Casuarina glauca (Swamp oak) PE=2 SV=1	auxin influx transport protein [Casuarina glauca]
gene12096	1104	1211	1458	501	544	560	63.0316	67.3076	79.1924	26.9162	31.0828	30.319	4.15e-07	-1.22792	down	[R]	General function prediction only	Molecular Function: oxidoreductase activity (GO:0016491);; Biological Process: oxidation-reduction process (GO:0055114);;	--	[GQ]	--	Uncharacterized oxidoreductase At4g09670 GN=At4g09670 OS=Arabidopsis thaliana (Mouse-ear cress) PE=1 SV=1	Uncharacterized protein {ECO:0000313|EnsemblPlants:GLYMA02G08390.1} OS=Glycine max (Soybean) PE=4 SV=1	PREDICTED: uncharacterized oxidoreductase At4g09670 [Pyrus x bretschneideri]
gene15987	159	139	121	26	21	30	3.35201	3.01762	2.46321	0.58403	0.511167	0.729454	2.22e-05	-2.43923	down	[RTKL]	--	Molecular Function: nucleotide binding (GO:0000166);; Molecular Function: protein kinase activity (GO:0004672);; Cellular Component: membrane (GO:0016020);; Biological Process: phosphorylation (GO:0016310);; Molecular Function: oxidoreductase activity (GO:0016491);;	--	--	--	Probable LRR receptor-like serine/threonine-protein kinase At3g47570 (Precursor) GN=At3g47570 OS=Arabidopsis thaliana (Mouse-ear cress) PE=2 SV=1	Receptor-kinase, putative {ECO:0000313|EMBL:EEF30966.1} OS=Ricinus communis (Castor bean) PE=4 SV=1	receptor-kinase, putative [Ricinus communis]
gene9711	79	149	129	13	18	23	1.99406	3.70627	3.31843	0.365945	0.475068	0.630373	1.34e-05	-2.72083	down	[L]	Replication, recombination and repair	Molecular Function: methyltransferase activity (GO:0008168);; Biological Process: DNA methylation on cytosine (GO:0032776);; Biological Process: single-organism cellular process (GO:0044763);; Biological Process: negative regulation of gene expression, epigenetic (GO:0045814);;	K00558|0|cmo:103492483|DNA (cytosine-5)-methyltransferase CMT3; K00558 DNA (cytosine-5)-methyltransferase 1 [EC:2.1.1.37] (A)	--	--	DNA (cytosine-5)-methyltransferase CMT3 GN=CMT3 OS=Arabidopsis thaliana (Mouse-ear cress) PE=1 SV=2	Cytosine-specific methyltransferase {ECO:0000256|RuleBase:RU000417} OS=Theobroma cacao (Cacao) PE=3 SV=1	PREDICTED: DNA (cytosine-5)-methyltransferase CMT3 [Cucumis melo]
gene3989	4243	4077	5296	2238	2196	2094	144.225	136.749	179.899	75.8433	75.0316	70.9342	6.11e-06	-1.05497	down	--	--	Molecular Function: inositol hexakisphosphate binding (GO:0000822);; Biological Process: auxin-activated signaling pathway (GO:0009734);;	K14485|0|pper:PRUPE_ppa003344mg|hypothetical protein; K14485 transport inhibitor response 1 (A)	[R]	General function prediction only	Protein TRANSPORT INHIBITOR RESPONSE 1 GN=T20O10.80 OS=Arabidopsis thaliana (Mouse-ear cress) PE=1 SV=2	Uncharacterized protein {ECO:0000313|EMBL:KDP28084.1} OS=Jatropha curcas (Barbados nut) PE=4 SV=1	hypothetical protein JCGZ_13855 [Jatropha curcas]
gene12635	48	49	28	12	0	1	2.41688	2.3499	1.37846	0.591045	0	0.0530135	0.00068136	-3.25616	down	[G]	Carbohydrate transport and metabolism	Molecular Function: hydrolase activity, hydrolyzing O-glycosyl compounds (GO:0004553);; Biological Process: carbohydrate metabolic process (GO:0005975);;	K01188|0|pper:PRUPE_ppa004108mg|hypothetical protein; K01188 beta-glucosidase [EC:3.2.1.21] (A)	[G]	Carbohydrate transport and metabolism	Beta-glucosidase 12 (Precursor) OS=Oryza sativa subsp. japonica (Rice) PE=2 SV=2	Uncharacterized protein {ECO:0000313|EMBL:KDP20205.1} OS=Jatropha curcas (Barbados nut) PE=3 SV=1	hypothetical protein JCGZ_07925 [Jatropha curcas]
gene13682	925	1998	2301	43	43	20	32.0836	71.4158	83.1695	1.47123	1.46241	0.874107	7.83e-10	-5.61603	down	--	--	Biological Process: carbohydrate metabolic process (GO:0005975);; Molecular Function: cellulase activity (GO:0008810);; Biological Process: response to nematode (GO:0009624);;	--	--	--	Endoglucanase 17 (Precursor) GN=At4g02290 OS=Arabidopsis thaliana (Mouse-ear cress) PE=2 SV=1	Endoglucanase {ECO:0000256|RuleBase:RU361166} OS=Gossypium hirsutum (Upland cotton) PE=2 SV=1	glycoside hydrolase family 9 B2 [Gossypium hirsutum]
gene4964	750	623	1074	174	310	78	70.8252	57.3935	96.9268	17.0656	28.6988	7.54046	3.22e-05	-2.11483	down	--	--	Molecular Function: chaperone binding (GO:0051087);;	--	[T]	Signal transduction mechanisms	BAG family molecular chaperone regulator 3 GN=BAG3 OS=Arabidopsis thaliana (Mouse-ear cress) PE=1 SV=1	Putative uncharacterized protein {ECO:0000313|EMBL:CCB55829.1} OS=Vitis vinifera (Grape) PE=4 SV=1	PREDICTED: BAG family molecular chaperone regulator 3 [Vitis vinifera]
gene19666	965	1027	1110	411	437	403	34.8546	37.2634	41.0018	15.1427	16.919	14.4405	2.17e-07	-1.30462	down	[Q]	Secondary metabolites biosynthesis, transport and catabolism	Molecular Function: copper ion binding (GO:0005507);; Molecular Function: bilirubin oxidase activity (GO:0047705);; Biological Process: oxidation-reduction process (GO:0055114);;	--	--	--	Multicopper oxidase LPR1 (Precursor) GN=LPR1 OS=Arabidopsis thaliana (Mouse-ear cress) PE=2 SV=1	Cupredoxin superfamily protein isoform 1 {ECO:0000313|EMBL:EOY00928.1} OS=Theobroma cacao (Cacao) PE=4 SV=1	Cupredoxin superfamily protein isoform 1 [Theobroma cacao]
gene19645	273	276	358	121	143	93	12.3455	12.9594	15.9381	5.56153	6.10208	3.91558	0.000406214	-1.33895	down	--	--	--	--	--	--	Protein trichome birefringence-like 25 GN=TBL25 OS=Arabidopsis thaliana (Mouse-ear cress) PE=2 SV=1	Trichome birefringence-like 25 isoform 2 {ECO:0000313|EMBL:EOX95761.1} OS=Theobroma cacao (Cacao) PE=4 SV=1	Trichome birefringence-like 25 isoform 2 [Theobroma cacao]
gene14365	324	463	609	116	119	83	7.96002	11.4304	14.9976	2.69418	2.75363	1.93207	1.65e-05	-2.12796	down	[RTKL]	--	Molecular Function: protein serine/threonine kinase activity (GO:0004674);; Molecular Function: non-membrane spanning protein tyrosine kinase activity (GO:0004715);; Molecular Function: ATP binding (GO:0005524);; Cellular Component: plasma membrane (GO:0005886);; Biological Process: protein phosphorylation (GO:0006468);; Biological Process: protoderm histogenesis (GO:0010068);; Biological Process…	--	[T]	Signal transduction mechanisms	Receptor-like serine/threonine-protein kinase ALE2 (Precursor) GN=ALE2 OS=Arabidopsis thaliana (Mouse-ear cress) PE=1 SV=1	ATP binding protein, putative {ECO:0000313|EMBL:EEF28754.1} OS=Ricinus communis (Castor bean) PE=3 SV=1	ATP binding protein, putative [Ricinus communis]
gene11585	12	45	28	1	1	0	1.07446	3.89116	2.4121	0.0883263	0.15399	0	0.000481961	-5.40056	down	[QR]	--	Molecular Function: O-methyltransferase activity (GO:0008171);; Biological Process: phenylpropanoid biosynthetic process (GO:0009699);;	K13066|1.23649e-154|vvi:100260649|caffeic acid 3-O-methyltransferase-like; K13066 caffeic acid 3-O-methyltransferase [EC:2.1.1.68] (A)	[R]	General function prediction only	Caffeic acid 3-O-methyltransferase GN=COMT1 OS=Prunus dulcis (Almond) PE=2 SV=1	Putative uncharacterized protein {ECO:0000313|EMBL:CBI18183.3} OS=Vitis vinifera (Grape) PE=4 SV=1	PREDICTED: caffeic acid 3-O-methyltransferase-like [Vitis vinifera]
gene30140	566	504	663	203	263	142	53.2254	55.1546	69.03	19.8945	26.4932	12.1133	4.04e-07	-1.50461	down	--	--	--	K14977|1.13627e-177|pper:PRUPE_ppa009303mg|hypothetical protein; K14977 (S)-ureidoglycine aminohydrolase [EC:3.5.3.26] (A)	--	--	(S)-ureidoglycine aminohydrolase (Precursor) OS=Arabidopsis thaliana (Mouse-ear cress) PE=1 SV=1	Uncharacterized protein {ECO:0000313|EMBL:KDP39962.1} OS=Jatropha curcas (Barbados nut) PE=4 SV=1	hypothetical protein JCGZ_03493 [Jatropha curcas]
gene24785	3422	3891	5040	1278	1313	1413	99.5579	113.517	147.655	37.2543	38.395	40.9705	1.37e-08	-1.62014	down	[IQ]	--	Biological Process: phenylpropanoid metabolic process (GO:0009698);; Biological Process: anthocyanin-containing compound biosynthetic process (GO:0009718);; Biological Process: response to sucrose (GO:0009744);; Biological Process: response to UV-B (GO:0010224);; Biological Process: pollen exine formation (GO:0010584);; Molecular Function: 4-coumarate-CoA ligase activity (GO:0016207);; Molecular …	K01904|0|tcc:TCM_025459|4-coumarate:CoA ligase 3; K01904 4-coumarate--CoA ligase [EC:6.2.1.12] (A)	[I]	Lipid transport and metabolism	4-coumarate--CoA ligase 2 OS=Glycine max (Soybean) PE=2 SV=2	4-coumarate:CoA ligase 2 {ECO:0000313|EMBL:AIR95611.1} OS=Betula pendula (European white birch) PE=2 SV=1	4-coumarate:CoA ligase 2 [Betula pendula]
gene6420	2109	1762	2071	683	518	427	80.6902	66.683	77.6026	26.474	19.8779	16.5219	4.79e-16	-1.86146	down	[L]	Replication, recombination and repair	Molecular Function: catalytic activity (GO:0003824);; Biological Process: DNA repair (GO:0006281);;	K01246|5.78659e-168|pop:POPTR_0003s15520g|POPTRDRAFT_711860; hypothetical protein; K01246 DNA-3-methyladenine glycosylase I [EC:3.2.2.20] (A)	--	--	--	Uncharacterized protein {ECO:0000313|EMBL:EEE78699.2} OS=Populus trichocarpa (Western balsam poplar) PE=4 SV=2	PREDICTED: uncharacterized protein LOC105124122 isoform X2 [Populus euphratica]
gene8717	314	164	258	91	96	68	22.5491	11.8962	16.5538	6.99871	6.89026	4.13822	0.000984961	-1.52286	down	--	--	--	--	--	--	Uncharacterized protein At1g66480 GN=At1g66480 OS=Arabidopsis thaliana (Mouse-ear cress) PE=2 SV=1	Plastid movement impaired 2 {ECO:0000313|EMBL:EOY04003.1} OS=Theobroma cacao (Cacao) PE=4 SV=1	Plastid movement impaired 2 [Theobroma cacao]
gene6441	562	568	580	241	280	200	14.6594	14.2834	14.5792	6.37381	7.38305	5.3863	2.97e-05	-1.23995	down	--	--	Cellular Component: ubiquitin ligase complex (GO:0000151);; Molecular Function: ubiquitin-protein transferase activity (GO:0004842);; Biological Process: protein ubiquitination (GO:0016567);;	--	[S]	Function unknown	U-box domain-containing protein 15 GN=PUB15 OS=Arabidopsis thaliana (Mouse-ear cress) PE=2 SV=2	U-box domain-containing protein 15 isoform 1 {ECO:0000313|EMBL:EOX97454.1} OS=Theobroma cacao (Cacao) PE=4 SV=1	U-box domain-containing protein 15 isoform 1 [Theobroma cacao]
gene1093	1145	1336	1756	416	515	424	32.2586	37.3488	49.5881	11.9151	14.8238	12.2585	3.29e-07	-1.63915	down	[I]	Lipid transport and metabolism	Molecular Function: catalytic activity (GO:0003824);; Biological Process: metabolic process (GO:0008152);;	--	[I]	Lipid transport and metabolism	Probable acyl-activating enzyme 18, peroxisomal GN=AAE18 OS=Arabidopsis thaliana (Mouse-ear cress) PE=2 SV=1	Uncharacterized protein {ECO:0000313|EMBL:EMJ09542.1} OS=Prunus persica (Peach) PE=4 SV=1	hypothetical protein PRUPE_ppa002031mg [Prunus persica]
gene26636	179	205	82	41	27	33	8.1644	9.52035	4.45685	2.24398	1.26714	1.69803	0.00195761	-2.20063	down	--	--	Biological Process: metabolic process (GO:0008152);; Molecular Function: transferase activity, transferring hexosyl groups (GO:0016758);;	K13496|0|tcc:TCM_022336|UDP-Glycosyltransferase superfamily protein, putative; K13496 UDP-glucosyl transferase 73C [EC:2.4.1.-] (A)	[GC]	--	UDP-glycosyltransferase 73C4 GN=UGT73C4 OS=Arabidopsis thaliana (Mouse-ear cress) PE=2 SV=1	UDP-Glycosyltransferase superfamily protein, putative {ECO:0000313|EMBL:EOY08013.1} OS=Theobroma cacao (Cacao) PE=3 SV=1	UDP-Glycosyltransferase superfamily protein, putative [Theobroma cacao]
gene6675	1516	2406	2675	1044	1056	628	42.0806	65.9079	72.4035	30.2215	30.1375	17.9805	0.00227968	-1.26744	down	--	--	Biological Process: cytokinesis (GO:0000910);; Biological Process: microtubule bundle formation (GO:0001578);; Cellular Component: nucleus (GO:0005634);; Cellular Component: spindle (GO:0005819);; Biological Process: microtubule nucleation (GO:0007020);; Molecular Function: microtubule binding (GO:0008017);; Cellular Component: phragmoplast (GO:0009524);; Cellular Component: preprophase band (GO:…	K16732|0|vvi:100267550|65-kDa microtubule-associated protein 1-like; K16732 protein regulator of cytokinesis 1 (A)	[DZ]	--	65-kDa microtubule-associated protein 1 GN=MAP65-1 OS=Arabidopsis thaliana (Mouse-ear cress) PE=1 SV=1	Uncharacterized protein {ECO:0000313|EMBL:EXB63258.1} OS=Morus notabilis PE=4 SV=1	PREDICTED: LOW QUALITY PROTEIN: 65-kDa microtubule-associated protein 1-like [Vitis vinifera]
gene2718	139	99	168	25	26	18	9.28379	5.89118	10.6518	1.54397	1.57605	1.24791	1.38e-05	-2.55041	down	--	--	--	--	--	--	Protein trichome birefringence-like 41 GN=TBL41 OS=Arabidopsis thaliana (Mouse-ear cress) PE=2 SV=1	Uncharacterized protein {ECO:0000313|EMBL:EMJ13099.1} OS=Prunus persica (Peach) PE=4 SV=1	hypothetical protein PRUPE_ppa010388mg [Prunus persica]
gene17957	744	864	1155	390	470	349	31.686	36.0759	48.0382	16.6589	20.7717	14.8488	0.000207097	-1.18653	down	--	--	Cellular Component: Golgi apparatus (GO:0005794);; Biological Process: microtubule nucleation (GO:0007020);; Cellular Component: integral component of membrane (GO:0016021);;	--	[S]	Function unknown	--	Transmembrane protein 87A {ECO:0000313|EMBL:EXC32299.1} OS=Morus notabilis PE=4 SV=1	Transmembrane protein 87A [Morus notabilis]
gene26810	17580	15070	17074	5594	7450	6491	3683.29	3213.48	3586.98	1149.93	1541.76	1334.47	2.69e-07	-1.34253	down	--	--	Biological Process: rRNA processing (GO:0006364);; Cellular Component: chloroplast stromal thylakoid (GO:0009533);; Biological Process: plastid organization (GO:0009657);; Biological Process: photosystem II assembly (GO:0010207);; Cellular Component: integral component of membrane (GO:0016021);; Biological Process: cysteine biosynthetic process (GO:0019344);; Cellular Component: chloroplast photo…	K02723|1.79123e-74|vvi:100252545|photosystem II core complex proteins psbY, chloroplastic; K02723 photosystem II PsbY protein (A)	--	--	Photosystem II protein psbY-2, chloroplastic (Precursor) GN=PSBY OS=Spinacia oleracea (Spinach) PE=1 SV=2	Putative uncharacterized protein {ECO:0000313|EMBL:CCB44018.1} OS=Vitis vinifera (Grape) PE=3 SV=1	PREDICTED: photosystem II core complex proteins psbY, chloroplastic [Vitis vinifera]
gene9211	150	142	225	69	92	32	4.8147	4.50666	6.60803	2.19751	2.94458	0.99587	0.00437487	-1.41424	down	--	--	Molecular Function: protein kinase activity (GO:0004672);; Molecular Function: ATP binding (GO:0005524);; Biological Process: protein phosphorylation (GO:0006468);; Biological Process: response to stimulus (GO:0050896);;	--	--	--	Probable inactive leucine-rich repeat receptor-like protein kinase At3g03770 (Precursor) GN=At3g03770 OS=Arabidopsis thaliana (Mouse-ear cress) PE=2 SV=1	Uncharacterized protein {ECO:0000313|EMBL:EMJ21445.1} OS=Prunus persica (Peach) PE=4 SV=1	hypothetical protein PRUPE_ppa001671mg [Prunus persica]
gene8575	953	917	1055	543	506	319	11.6783	11.001	12.6571	6.72352	6.18391	3.96952	2e-05	-1.08976	down	[T]	Signal transduction mechanisms	Molecular Function: phosphorelay sensor kinase activity (GO:0000155);; Molecular Function: phosphorelay response regulator activity (GO:0000156);; Biological Process: phosphorelay signal transduction system (GO:0000160);; Molecular Function: osmosensor activity (GO:0005034);; Molecular Function: ATP binding (GO:0005524);; Biological Process: regulation of transcription, DNA-templated (GO:0006355)…	K14489|0|vvi:100263145|CYT1; histidine kinase 2; K14489 arabidopsis histidine kinase 2/3/4 (cytokinin receptor) [EC:2.7.13.3] (A)	[T]	Signal transduction mechanisms	Histidine kinase 2 GN=AHK2 OS=Arabidopsis thaliana (Mouse-ear cress) PE=1 SV=1	Histidine kinase 2 {ECO:0000313|EMBL:ACE63260.1} (Fragment) OS=Betula pendula (European white birch) PE=2 SV=1	histidine kinase 2 [Betula pendula]
gene180	488	521	570	325	240	208	12.1004	12.6052	14.0368	8.08289	6.29077	5.20658	0.000779891	-1.02421	down	--	--	Molecular Function: protein serine/threonine kinase activity (GO:0004674);; Molecular Function: protein tyrosine kinase activity (GO:0004713);; Molecular Function: ATP binding (GO:0005524);; Biological Process: protein phosphorylation (GO:0006468);; Biological Process: transmembrane receptor protein tyrosine kinase signaling pathway (GO:0007169);; Cellular Component: integral component of membran…	--	--	--	Leucine-rich repeat receptor-like protein kinase TDR (Precursor) GN=TDR OS=Arabidopsis thaliana (Mouse-ear cress) PE=1 SV=1	Leucine-rich repeat transmembrane protein kinase family protein {ECO:0000313|EMBL:EOY29631.1} OS=Theobroma cacao (Cacao) PE=4 SV=1	Leucine-rich repeat transmembrane protein kinase family protein [Theobroma cacao]
gene18639	1661	1719	2064	742	1080	868	145.18	145.466	184.649	67.817	93.2447	73.1442	1.56e-05	-1.01164	down	[J]	Translation, ribosomal structure and biogenesis	Cellular Component: plastid small ribosomal subunit (GO:0000312);; Molecular Function: structural constituent of ribosome (GO:0003735);; Biological Process: translation (GO:0006412);; Cellular Component: chloroplast stroma (GO:0009570);; Cellular Component: chloroplast envelope (GO:0009941);; Cellular Component: membrane (GO:0016020);; Cellular Component: cytosolic small ribosomal subunit (GO:002…	K02996|4.48351e-86|vvi:100248841|30S ribosomal protein S9, chloroplastic; K02996 small subunit ribosomal protein S9 (A)	[J]	Translation, ribosomal structure and biogenesis	30S ribosomal protein S9, chloroplastic (Precursor) GN=RPS9 OS=Arabidopsis thaliana (Mouse-ear cress) PE=2 SV=1	Putative uncharacterized protein {ECO:0000313|EMBL:CAN79164.1} OS=Vitis vinifera (Grape) PE=3 SV=1	PREDICTED: 30S ribosomal protein S9, chloroplastic [Vitis vinifera]
gene22705	33	138	71	3	7	8	1.89908	7.81807	4.30244	0.217235	0.421394	0.507189	0.00877834	-3.74555	down	--	--	--	--	--	--	Probable protein ABIL5 OS=Oryza sativa subsp. japonica (Rice) PE=2 SV=1	Uncharacterized protein {ECO:0000313|EMBL:EMJ03620.1} OS=Prunus persica (Peach) PE=4 SV=1	PREDICTED: probable protein ABIL5 [Prunus mume]
gene8396	1061	1421	1907	260	297	145	92.1239	129.276	174.592	22.8468	26.3288	13.2894	1.15e-07	-2.63751	down	--	--	Biological Process: gibberellic acid mediated signaling pathway (GO:0009740);; Biological Process: seed dormancy process (GO:0010162);; Cellular Component: anchored component of membrane (GO:0031225);;	--	--	--	Uncharacterized GPI-anchored protein At4g28100 (Precursor) GN=At4g28100 OS=Arabidopsis thaliana (Mouse-ear cress) PE=1 SV=1	Uncharacterized protein isoform 1 {ECO:0000313|EMBL:EOY21257.1} OS=Theobroma cacao (Cacao) PE=4 SV=1	PREDICTED: uncharacterized GPI-anchored protein At4g28100 [Cucumis melo]
gene12617	29054	27019	30931	8310	11489	9779	4852.78	4515.32	5093.55	1434.74	1978.67	1634.86	6.38e-08	-1.55121	down	--	--	Molecular Function: calmodulin binding (GO:0005516);; Biological Process: pentose-phosphate shunt (GO:0006098);; Cellular Component: chloroplast thylakoid lumen (GO:0009543);; Biological Process: photosynthetic electron transport in photosystem I (GO:0009773);; Biological Process: cysteine biosynthetic process (GO:0019344);; Cellular Component: chloroplast photosystem I (GO:0030093);; Biological …	K02701|7.57636e-86|tcc:TCM_001498|Photosystem I reaction center subunit PSI; K02701 photosystem I subunit PsaN (A)	--	--	Photosystem I reaction center subunit N, chloroplastic (Precursor) GN=PSAN OS=Arabidopsis thaliana (Mouse-ear cress) PE=1 SV=2	Photosystem I reaction center subunit PSI {ECO:0000313|EMBL:EOX92560.1} OS=Theobroma cacao (Cacao) PE=4 SV=1	Photosystem I reaction center subunit PSI [Theobroma cacao]
gene26707	872	767	781	339	386	256	67.344	58.6928	58.4807	26.5907	29.8727	20.0466	1.23e-06	-1.29649	down	--	--	Molecular Function: RNA binding (GO:0003723);; Biological Process: rRNA processing (GO:0006364);; Biological Process: translation (GO:0006412);; Biological Process: aromatic amino acid family biosynthetic process (GO:0009073);; Biological Process: chloroplast relocation (GO:0009902);; Biological Process: thylakoid membrane organization (GO:0010027);; Biological Process: regulation of proton trans…	--	--	--	--	Uncharacterized protein {ECO:0000313|EMBL:EMJ19331.1} OS=Prunus persica (Peach) PE=4 SV=1	PREDICTED: uncharacterized protein LOC103420451 [Malus domestica]
gene8031	199	178	229	64	46	30	35.0292	31.1504	39.7247	11.7211	7.90474	5.45967	9.35e-06	-2.10691	down	--	--	Cellular Component: plasma membrane (GO:0005886);; Cellular Component: chloroplast thylakoid membrane (GO:0009535);; Biological Process: regulation of proton transport (GO:0010155);; Biological Process: NADH dehydrogenase complex (plastoquinone) assembly (GO:0010258);; Cellular Component: NAD(P)H dehydrogenase complex (plastoquinone) (GO:0010598);; Molecular Function: oxidoreductase activity, act…	--	--	--	--	Uncharacterized protein {ECO:0000313|EMBL:KDO50301.1} OS=Citrus sinensis (Sweet orange) PE=4 SV=1	hypothetical protein CICLE_v10002727mg [Citrus clementina]
gene769	446	368	510	177	210	103	9.89259	8.30433	11.3706	4.02445	5.84156	2.47564	1.21e-05	-1.4272	down	[G]	Carbohydrate transport and metabolism	Molecular Function: hydrolase activity, hydrolyzing O-glycosyl compounds (GO:0004553);; Biological Process: carbohydrate metabolic process (GO:0005975);; Molecular Function: cation binding (GO:0043169);;	K01214|0|tcc:TCM_039557|Isoamylase 1 isoform 1; K01214 isoamylase [EC:3.2.1.68] (A)	[G]	Carbohydrate transport and metabolism	Isoamylase 1, chloroplastic (Precursor) GN=ISA1 OS=Arabidopsis thaliana (Mouse-ear cress) PE=1 SV=1	Isoamylase 1 isoform 1 {ECO:0000313|EMBL:EOY32084.1} OS=Theobroma cacao (Cacao) PE=4 SV=1	Isoamylase 1 isoform 1 [Theobroma cacao]
gene508	40	71	43	11	8	11	1.37737	2.44273	1.46335	0.46999	0.281344	0.39288	0.00540565	-2.35505	down	--	--	Molecular Function: transferase activity, transferring glycosyl groups (GO:0016757);;	--	[G]	Carbohydrate transport and metabolism	--	Transferase, transferring glycosyl groups, putative {ECO:0000313|EMBL:EEF30553.1} OS=Ricinus communis (Castor bean) PE=4 SV=1	PREDICTED: uncharacterized protein LOC104435352 [Eucalyptus grandis]
gene8357	1875	1770	2280	430	620	431	86.8848	80.9622	104.997	19.5175	28.0817	19.8903	4.27e-18	-1.99443	down	[M]	Cell wall/membrane/envelope biogenesis	Biological Process: pentose-phosphate shunt (GO:0006098);; Cellular Component: chloroplast thylakoid membrane (GO:0009535);; Biological Process: photosynthetic electron transport in photosystem I (GO:0009773);; Biological Process: photosystem II assembly (GO:0010207);; Cellular Component: NAD(P)H dehydrogenase complex (plastoquinone) (GO:0010598);; Biological Process: carotenoid biosynthetic proc…	--	--	--	--	Putative uncharacterized protein {ECO:0000313|EMBL:EEF49223.1} OS=Ricinus communis (Castor bean) PE=4 SV=1	conserved hypothetical protein [Ricinus communis]
gene23242	79	152	150	27	37	11	2.84966	4.90116	4.61676	0.923502	1.21423	0.372256	8.51e-05	-2.33755	down	--	--	Molecular Function: transporter activity (GO:0005215);; Cellular Component: cytosol (GO:0005829);; Cellular Component: plasma membrane (GO:0005886);; Biological Process: transport (GO:0006810);; Cellular Component: integral component of membrane (GO:0016021);; Biological Process: sterol biosynthetic process (GO:0016126);; Biological Process: plant-type cell wall cellulose metabolic process (GO:00…	--	[I]	Lipid transport and metabolism	Patellin-4 GN=PATL4 OS=Arabidopsis thaliana (Mouse-ear cress) PE=1 SV=2	Uncharacterized protein {ECO:0000313|EnsemblPlants:GLYMA09G03300.1} OS=Glycine max (Soybean) PE=4 SV=1	Patellin-4 [Glycine soja]
Betula_platyphylla_newGene_305	821	655	771	254	380	255	52.0383	41.404	48.4807	16.3427	24.1009	16.4194	1.07e-06	-1.3319	down	--	--	Biological Process: maltose metabolic process (GO:0000023);; Molecular Function: methyltransferase activity (GO:0008168);; Biological Process: mRNA modification (GO:0016556);; Biological Process: starch biosynthetic process (GO:0019252);; Biological Process: methylation (GO:0032259);;	--	--	--	--	--	PREDICTED: uncharacterized protein LOC100250829 [Vitis vinifera]
Betula_platyphylla_newGene_2509	0	246	350	0	0	0	0	26.1758	36.6835	0	0	0	0.000485041	#NAME?	down	[O]	Posttranslational modification, protein turnover, chaperones	Molecular Function: acid-amino acid ligase activity (GO:0016881);;	K10577|1.74299e-64|zma:100283731|SUMO-conjugating enzyme SCE1; K10577 ubiquitin-conjugating enzyme E2 I [EC:6.3.2.19] (A)	--	--	SUMO-conjugating enzyme SCE1 GN=T10K17.80 OS=Arabidopsis thaliana (Mouse-ear cress) PE=1 SV=1	--	SUMO-conjugating enzyme SCE1 [Morus notabilis]
gene14310	5523	9783	10871	182	564	53	988.365	1796.09	1987.64	31.0047	98.3471	9.2408	8.08e-14	-5.02608	down	--	--	Cellular Component: chloroplast thylakoid membrane (GO:0009535);; Cellular Component: apoplast (GO:0048046);;	--	--	--	36.4 kDa proline-rich protein GN=TPRP-F1 OS=Solanum lycopersicum (Tomato) PE=2 SV=1	Uncharacterized protein {ECO:0000313|EMBL:EMJ03723.1} OS=Prunus persica (Peach) PE=4 SV=1	PREDICTED: 36.4 kDa proline-rich protein-like [Pyrus x bretschneideri]
gene27676	59721	53610	59524	18078	29516	22236	5648	5169.67	5782.35	1650.56	2759.38	2055.96	0.000118075	-1.30222	down	--	--	Cellular Component: chloroplast thylakoid membrane (GO:0009535);; Biological Process: photosynthesis, light harvesting (GO:0009765);; Cellular Component: chloroplast envelope (GO:0009941);; Biological Process: nonphotochemical quenching (GO:0010196);; Cellular Component: plastoglobule (GO:0010287);; Molecular Function: metal ion binding (GO:0046872);;	K08917|1.08453e-158|pop:POPTR_0001s21740g|POPTRDRAFT_709712; chlorophyll A-B binding family protein; K08917 light-harvesting complex II chlorophyll a/b binding protein 6 (A)	--	--	Chlorophyll a-b binding protein CP24 10A, chloroplastic (Precursor) GN=CAP10A OS=Solanum lycopersicum (Tomato) PE=3 SV=1	Chlorophyll A-B binding family protein {ECO:0000313|EMBL:EEE82983.1} OS=Populus trichocarpa (Western balsam poplar) PE=2 SV=1	PREDICTED: chlorophyll a-b binding protein CP24 10A, chloroplastic-like [Populus euphratica]
gene7695	149	185	102	37	33	43	47.1355	59.7262	33.0719	11.6458	10.4131	13.6466	0.000406221	-1.94334	down	--	--	Molecular Function: metal ion binding (GO:0046872);;	--	[R]	General function prediction only	Zinc finger A20 and AN1 domain-containing stress-associated protein 3 GN=SAP3 OS=Arabidopsis thaliana (Mouse-ear cress) PE=2 SV=1	Uncharacterized protein {ECO:0000313|EMBL:ESW22076.1} OS=Phaseolus vulgaris (Kidney bean) PE=4 SV=1	hypothetical protein PHAVU_005G125000g [Phaseolus vulgaris]
gene8986	131	112	213	12	9	10	6.04614	5.14436	9.71676	0.574396	0.421013	0.481589	4.04e-08	-3.87287	down	--	--	Biological Process: metabolic process (GO:0008152);; Molecular Function: UDP-glucosyltransferase activity (GO:0035251);;	--	[GC]	--	Scopoletin glucosyltransferase GN=TOGT1 OS=Nicotiana tabacum (Common tobacco) PE=1 SV=1	Uncharacterized protein {ECO:0000313|EMBL:EMJ01477.1} OS=Prunus persica (Peach) PE=3 SV=1	PREDICTED: scopoletin glucosyltransferase-like [Prunus mume]
gene12757	114	172	161	33	51	4	11.4565	16.7626	15.5999	3.93075	4.62161	0.343966	2.54e-05	-2.33632	down	[G]	Carbohydrate transport and metabolism	Molecular Function: ribose-5-phosphate isomerase activity (GO:0004751);; Biological Process: pentose-phosphate shunt, non-oxidative branch (GO:0009052);; Biological Process: mRNA modification (GO:0016556);;	K01807|2.50804e-117|vvi:100240835|probable ribose-5-phosphate isomerase 4, chloroplastic; K01807 ribose 5-phosphate isomerase A [EC:5.3.1.6] (A)	[G]	Carbohydrate transport and metabolism	Probable ribose-5-phosphate isomerase 4, chloroplastic (Precursor) GN=RPI4 OS=Arabidopsis thaliana (Mouse-ear cress) PE=2 SV=1	Uncharacterized protein {ECO:0000313|EMBL:KGN65969.1} OS=Cucumis sativus (Cucumber) PE=4 SV=1	PREDICTED: probable ribose-5-phosphate isomerase 4, chloroplastic [Vitis vinifera]
gene4378	6259	7727	9523	205	545	177	176.266	210.172	262.214	5.88173	15.0533	5.06547	1.55e-29	-4.65785	down	[M]	Cell wall/membrane/envelope biogenesis	Molecular Function: nucleotide binding (GO:0000166);; Cellular Component: cytosol (GO:0005829);; Molecular Function: dTDP-glucose 4,6-dehydratase activity (GO:0008460);; Molecular Function: dTDP-4-dehydrorhamnose reductase activity (GO:0008831);; Cellular Component: plasmodesma (GO:0009506);; Biological Process: response to sucrose (GO:0009744);; Biological Process: response to UV-B (GO:0010224);…	K12450|0|fve:101302674|probable rhamnose biosynthetic enzyme 1-like; K12450 UDP-glucose 4,6-dehydratase [EC:4.2.1.76] (A)	[G]	Carbohydrate transport and metabolism	UDP-4-keto-6-deoxy-D-glucose 3,5-epimerase/UDP-4-keto-L-rhamnose 4-keto-reductase {ECO:0000305|PubMed:17190829} GN=At1g78570 OS=Arabidopsis thaliana (Mouse-ear cress) PE=1 SV=1	Putative rhamnose biosynthetic enzyme 1 {ECO:0000313|EMBL:EXC21996.1} OS=Morus notabilis PE=4 SV=1	PREDICTED: probable rhamnose biosynthetic enzyme 1-like [Fragaria vesca subsp. vesca]
gene13510	177	97	49	5	24	0	33.358	18.2615	9.25567	1.13203	4.51504	0.00019	0.00607278	-3.46891	down	--	--	Molecular Function: superoxide dismutase activity (GO:0004784);; Cellular Component: extracellular region (GO:0005576);; Molecular Function: manganese ion binding (GO:0030145);; Molecular Function: nutrient reservoir activity (GO:0045735);; Biological Process: oxidation-reduction process (GO:0055114);;	--	--	--	Germin-like protein subfamily T member 2 (Precursor) GN=At1g18980 OS=Arabidopsis thaliana (Mouse-ear cress) PE=2 SV=1	Uncharacterized protein {ECO:0000313|EMBL:EMJ10803.1} OS=Prunus persica (Peach) PE=4 SV=1	hypothetical protein PRUPE_ppa011491mg [Prunus persica]
gene6000	2067	2498	3003	818	928	732	35.8291	41.6909	48.958	15.2179	16.384	13.1355	1.52e-09	-1.60494	down	--	--	--	--	--	--	WEB family protein At5g16730, chloroplastic (Precursor) GN=At5g16730 OS=Arabidopsis thaliana (Mouse-ear cress) PE=1 SV=1	Putative uncharacterized protein {ECO:0000313|EMBL:CCB50586.1} OS=Vitis vinifera (Grape) PE=4 SV=1	PREDICTED: WEB family protein At3g02930, chloroplastic [Populus euphratica]
gene30395	381	438	606	190	226	169	13.3872	16.6939	23.3733	7.31734	8.64003	6.64516	0.000233306	-1.27854	down	[O]	Posttranslational modification, protein turnover, chaperones	Molecular Function: Rab GDP-dissociation inhibitor activity (GO:0005093);; Biological Process: protein transport (GO:0015031);;	K17255|0|cit:102625537|rab GDP dissociation inhibitor alpha-like; K17255 Rab GDP dissociation inhibitor (A)	[O]	Posttranslational modification, protein turnover, chaperones	Guanosine nucleotide diphosphate dissociation inhibitor 2 GN=GDI2 OS=Arabidopsis thaliana (Mouse-ear cress) PE=2 SV=1	Uncharacterized protein {ECO:0000313|EMBL:KDO49750.1} OS=Citrus sinensis (Sweet orange) PE=4 SV=1	PREDICTED: rab GDP dissociation inhibitor alpha-like [Citrus sinensis]
gene16483	1417	1509	1680	534	742	437	80.3749	83.8955	92.1023	30.0874	40.8172	25.1362	1.51e-09	-1.42082	down	--	--	Molecular Function: catalytic activity (GO:0003824);; Biological Process: pentose-phosphate shunt (GO:0006098);; Cellular Component: chloroplast thylakoid membrane (GO:0009535);; Biological Process: photosynthetic electron transport in photosystem I (GO:0009773);; Biological Process: leaf morphogenesis (GO:0009965);; Biological Process: myo-inositol hexakisphosphate biosynthetic process (GO:00102…	--	--	--	--	NDH-dependent cyclic electron flow 5, putative {ECO:0000313|EMBL:EOY11212.1} OS=Theobroma cacao (Cacao) PE=4 SV=1	NDH-dependent cyclic electron flow 5, putative [Theobroma cacao]
gene23362	47	106	92	0	0	0	1.78566	3.83479	3.4141	0	0.0354922	0	1.56e-12	#NAME?	down	[G]	Carbohydrate transport and metabolism	Molecular Function: 6-phosphofructokinase activity (GO:0003872);; Molecular Function: ATP binding (GO:0005524);; Cellular Component: 6-phosphofructokinase complex (GO:0005945);; Biological Process: fructose 6-phosphate metabolic process (GO:0006002);; Biological Process: glycolytic process (GO:0006096);; Molecular Function: diphosphate-fructose-6-phosphate 1-phosphotransferase activity (GO:004733…	K00895|0|pper:PRUPE_ppa003662mg|hypothetical protein; K00895 pyrophosphate--fructose-6-phosphate 1-phosphotransferase [EC:2.7.1.90] (A)	[G]	Carbohydrate transport and metabolism	Pyrophosphate--fructose 6-phosphate 1-phosphotransferase subunit beta {ECO:0000255|HAMAP-Rule:MF_03185} OS=Ricinus communis (Castor bean) PE=3 SV=1	Pyrophosphate--fructose 6-phosphate 1-phosphotransferase subunit beta {ECO:0000313|EMBL:EXB37810.1} OS=Morus notabilis PE=4 SV=1	Pyrophosphate--fructose 6-phosphate 1-phosphotransferase subunit beta [Morus notabilis]
gene10836	247	119	156	2	2	0	25.6328	12.2139	15.5289	0.217118	0.285222	0	1.29e-12	-7.0185	down	--	--	--	--	--	--	Probable membrane-associated kinase regulator 4 GN=MAKR4 OS=Arabidopsis thaliana (Mouse-ear cress) PE=3 SV=1	Putative uncharacterized protein {ECO:0000313|EMBL:EEF35600.1} OS=Ricinus communis (Castor bean) PE=4 SV=1	conserved hypothetical protein [Ricinus communis]
gene24784	921	318	793	92	67	136	36.8683	13.0962	33.2739	3.57433	2.6929	5.35033	0.00120291	-2.77975	down	[P]	Inorganic ion transport and metabolism	Cellular Component: mitochondrion (GO:0005739);; Biological Process: sodium ion transport (GO:0006814);; Biological Process: water transport (GO:0006833);; Cellular Component: chloroplast thylakoid (GO:0009534);; Biological Process: response to nematode (GO:0009624);; Biological Process: response to salt stress (GO:0009651);; Biological Process: response to fructose (GO:0009750);; Biological Proc…	--	--	--	Dicarboxylate transporter 1, chloroplastic (Precursor) GN=DIT1 OS=Arabidopsis thaliana (Mouse-ear cress) PE=1 SV=1	Dicarboxylate transporter 1 isoform 1 {ECO:0000313|EMBL:EOY32664.1} OS=Theobroma cacao (Cacao) PE=4 SV=1	Dicarboxylate transporter 1 isoform 1 [Theobroma cacao]
gene12948	436	403	282	38	49	65	108.526	101.873	70.7591	8.96034	11.9878	16.3675	2.95e-14	-2.8785	down	[S]	Function unknown	Cellular Component: extracellular region (GO:0005576);;	K13449|4.21884e-82|mdm:103436302|pathogenesis-related protein 1-like; K13449 pathogenesis-related protein 1 (A)	[S]	Function unknown	Pathogenesis-related protein 1A (Precursor) OS=Nicotiana tabacum (Common tobacco) PE=1 SV=1	Pathogenesis-related protein 1a {ECO:0000313|EMBL:ABC47922.1} OS=Malus domestica (Apple) PE=2 SV=1	PREDICTED: pathogenesis-related protein 1-like [Malus domestica]
gene19500	794	833	1024	461	431	323	53.7426	57.518	71.081	30.422	29.0786	21.6296	1.85e-05	-1.11934	down	--	--	Molecular Function: sequence-specific DNA binding transcription factor activity (GO:0003700);; Biological Process: regulation of transcription, DNA-templated (GO:0006355);; Biological Process: cell proliferation (GO:0008283);; Biological Process: response to cytokinin (GO:0009735);; Biological Process: response to abscisic acid (GO:0009737);; Biological Process: response to gibberellin (GO:000973…	--	--	--	Transcription factor TCP14 GN=TCP14 OS=Arabidopsis thaliana (Mouse-ear cress) PE=1 SV=1	Putative uncharacterized protein {ECO:0000313|EMBL:CCB43098.1} OS=Vitis vinifera (Grape) PE=4 SV=1	PREDICTED: transcription factor TCP15 [Vitis vinifera]
gene9718	436	438	560	189	238	141	35.9362	35.914	44.2954	16.2471	20.1642	12.0812	2.57e-05	-1.32974	down	--	--	--	--	--	--	--	Uncharacterized protein {ECO:0000313|EMBL:EOY29375.1} OS=Theobroma cacao (Cacao) PE=4 SV=1	PREDICTED: uncharacterized protein LOC103441769 [Malus domestica]
gene10239	134	214	196	68	72	76	62.7467	103.191	92.6715	30.7162	32.8082	35.5792	0.00609309	-1.32753	down	[B]	Chromatin structure and dynamics	Cellular Component: nucleosome (GO:0000786);; Molecular Function: DNA binding (GO:0003677);; Cellular Component: nucleolus (GO:0005730);; Cellular Component: vacuole (GO:0005773);; Biological Process: nucleosome assembly (GO:0006334);; Cellular Component: thylakoid (GO:0009579);; Molecular Function: protein heterodimerization activity (GO:0046982);;	K14838|8.9079e-51|zma:100282268|pco082380(357); LOC100282268; K11254 histone H4 (A)	[B]	Chromatin structure and dynamics	Histone H4 OS=Glycine max (Soybean) PE=3 SV=1	Histone H4 {ECO:0000256|RuleBase:RU000528} OS=Zea mays (Maize) PE=3 SV=1	hypothetical protein ZEAMMB73_313798 [Zea mays]
gene958	169	143	199	56	70	61	19.2261	15.0494	21.264	6.74378	8.75233	6.41932	0.00388437	-1.44478	down	--	--	--	--	--	--	--	Putative uncharacterized protein {ECO:0000313|EMBL:CBI27602.3} OS=Vitis vinifera (Grape) PE=4 SV=1	PREDICTED: uncharacterized protein At3g27210 isoform X1 [Vitis vinifera]
gene11995	805	646	597	359	400	231	35.1852	27.8276	25.2245	15.795	17.2417	9.99146	0.000201429	-1.04221	down	--	--	--	--	[QR]	--	1-aminocyclopropane-1-carboxylate oxidase homolog GN=ACO3 OS=Solanum lycopersicum (Tomato) PE=1 SV=1	Uncharacterized protein {ECO:0000313|EMBL:EMJ24566.1} OS=Prunus persica (Peach) PE=3 SV=1	hypothetical protein PRUPE_ppa007477mg [Prunus persica]
gene16123	954	997	1600	106	351	56	45.5528	48.0803	76.8618	5.07091	16.9355	2.72372	1.48e-06	-2.78361	down	[Q]	Secondary metabolites biosynthesis, transport and catabolism	Molecular Function: copper ion binding (GO:0005507);; Cellular Component: extracellular region (GO:0005576);; Molecular Function: oxidoreductase activity (GO:0016491);; Biological Process: oxidation-reduction process (GO:0055114);;	--	[Q]	Secondary metabolites biosynthesis, transport and catabolism	L-ascorbate oxidase (Precursor) GN=AAO OS=Nicotiana tabacum (Common tobacco) PE=2 SV=1	Cuperdoxin domain {ECO:0000313|EMBL:CDW92050.1} OS=Malus domestica (Apple) PE=4 SV=1	cuperdoxin domain [Malus domestica]
gene16458	1952	1591	2460	820	694	679	94.1459	73.2446	120.222	27.1101	25.4814	27.1163	2.25e-06	-1.4469	down	--	--	--	--	--	--	--	Putative uncharacterized protein {ECO:0000313|EMBL:CCB57255.1} OS=Vitis vinifera (Grape) PE=4 SV=1	PREDICTED: uncharacterized protein LOC100251709 [Vitis vinifera]
gene27498	1926	2215	2534	328	618	281	227.985	268.804	312.66	41.924	76.3322	36.2746	2.68e-22	-2.43729	down	[O]	Posttranslational modification, protein turnover, chaperones	Biological Process: protein peptidyl-prolyl isomerization (GO:0000413);; Molecular Function: peptidyl-prolyl cis-trans isomerase activity (GO:0003755);; Biological Process: protein folding (GO:0006457);;	--	[O]	Posttranslational modification, protein turnover, chaperones	Peptidyl-prolyl cis-trans isomerase FKBP17-2, chloroplastic (Precursor) GN=FKBP17-2 OS=Arabidopsis thaliana (Mouse-ear cress) PE=1 SV=1	Peptidyl-prolyl cis-trans isomerase {ECO:0000256|RuleBase:RU004231} OS=Vitis vinifera (Grape) PE=4 SV=1	PREDICTED: peptidyl-prolyl cis-trans isomerase FKBP17-2, chloroplastic [Nelumbo nucifera]
gene19821	468	544	779	269	220	225	37.1699	42.9728	61.0818	21.7386	17.6385	18.1708	0.000564179	-1.32101	down	[R]	General function prediction only	Molecular Function: GTP binding (GO:0005525);; Cellular Component: intracellular (GO:0005622);; Biological Process: N-terminal protein myristoylation (GO:0006499);; Biological Process: small GTPase mediated signal transduction (GO:0007264);; Molecular Function: phospholipase activator activity (GO:0016004);;	K07937|1.75384e-131|mdm:103444296|ARF; ADP-ribosylation factor; K07937 ADP-ribosylation factor 1 (A)	[U]	Intracellular trafficking, secretion, and vesicular transport	ADP-ribosylation factor 2 GN=OJ1119_H02.17 OS=Oryza sativa subsp. japonica (Rice) PE=2 SV=2	ADP-ribosylation factor {ECO:0000313|EMBL:AEX97079.1} OS=Malus domestica (Apple) PE=2 SV=1	ADP-ribosylation factor [Malus domestica]
gene13480	166	157	174	49	56	34	37.2735	34.9734	38.0555	11.3095	12.4698	7.87237	0.000364425	-1.83177	down	[T]	Signal transduction mechanisms	Molecular Function: phosphorelay response regulator activity (GO:0000156);; Biological Process: phosphorelay signal transduction system (GO:0000160);; Biological Process: regulation of transcription, DNA-templated (GO:0006355);; Biological Process: intracellular signal transduction (GO:0035556);;	K14492|1.22503e-96|pmum:103330745|two-component response regulator ARR9-like; K14492 two-component response regulator ARR-A family (A)	[K]	Transcription	Two-component response regulator ARR9 GN=F24I3.120 OS=Arabidopsis thaliana (Mouse-ear cress) PE=1 SV=1	Uncharacterized protein {ECO:0000313|EMBL:KDP40526.1} OS=Jatropha curcas (Barbados nut) PE=4 SV=1	hypothetical protein JCGZ_24525 [Jatropha curcas]
gene10694	1346	922	1427	580	544	390	23.9167	16.1874	24.9635	10.5295	9.73243	7.09092	5.83e-05	-1.28075	down	[O]	Posttranslational modification, protein turnover, chaperones	--	--	[O]	Posttranslational modification, protein turnover, chaperones	Chaperone protein ClpC3, chloroplastic (Precursor) GN=CLPC3 OS=Oryza sativa subsp. japonica (Rice) PE=2 SV=1	Uncharacterized protein {ECO:0000313|EMBL:EMJ20104.1} OS=Prunus persica (Peach) PE=4 SV=1	PREDICTED: uncharacterized protein LOC103432833 [Malus domestica]
gene29136	371	536	713	184	190	114	15.4453	22.2292	30.0036	7.94637	7.63018	4.58975	0.000488347	-1.72448	down	--	--	Cellular Component: plasma membrane (GO:0005886);;	--	--	--	Uncharacterized protein At1g76660 GN=At1g76660 OS=Arabidopsis thaliana (Mouse-ear cress) PE=2 SV=1	Uncharacterized protein {ECO:0000313|EMBL:KDP36711.1} OS=Jatropha curcas (Barbados nut) PE=4 SV=1	PREDICTED: uncharacterized protein At1g76660 isoform X1 [Prunus mume]
gene8061	144	171	294	19	21	10	7.43688	9.47418	13.9192	0.968286	1.06925	0.641375	2.85e-06	-3.59942	down	--	--	--	--	--	--	--	Uncharacterized protein {ECO:0000313|EMBL:EEE92021.1} OS=Populus trichocarpa (Western balsam poplar) PE=4 SV=1	PREDICTED: suppressor protein SRP40 isoform X1 [Populus euphratica]
gene27008	160	192	215	44	44	18	14.1675	17.0708	19.3644	4.37378	3.90552	1.56236	1.39e-06	-2.41202	down	--	--	--	--	--	--	Protein XRI1 GN=XRI1 OS=Arabidopsis thaliana (Mouse-ear cress) PE=1 SV=2	Uncharacterized protein {ECO:0000313|EMBL:EOY01232.1} OS=Theobroma cacao (Cacao) PE=4 SV=1	Uncharacterized protein TCM_011176 [Theobroma cacao]
gene11144	76	147	336	10	11	8	4.00858	8.57089	19.7327	0.634586	0.777627	0.48807	0.00849848	-4.26249	down	--	--	Biological Process: fatty acid metabolic process (GO:0006631);; Cellular Component: plastid (GO:0009536);; Molecular Function: oxidoreductase activity (GO:0016491);; Molecular Function: metal ion binding (GO:0046872);;	K03921|4.9609e-178|cit:102619477|acyl-[acyl-carrier-protein] desaturase, chloroplastic-like; K03921 acyl-[acyl-carrier-protein] desaturase [EC:1.14.19.2] (A)	--	--	Acyl-[acyl-carrier-protein] desaturase, chloroplastic (Precursor) OS=Ricinus communis (Castor bean) PE=1 SV=1	Acyl-[acyl-carrier-protein] desaturase {ECO:0000256|RuleBase:RU000582} (Precursor) OS=Sesamum indicum (Oriental sesame) PE=2 SV=1	stearoyl-acyl carrier protein desaturase [Sesamum indicum]
gene27254	68	25	76	0	17	2	3.06663	1.1669	3.46383	5.17e-07	0.773304	0.0925558	0.00201916	-3.14552	down	[GEPR]	--	Molecular Function: inorganic phosphate transmembrane transporter activity (GO:0005315);; Biological Process: phosphate ion transport (GO:0006817);; Cellular Component: integral component of membrane (GO:0016021);; Biological Process: transmembrane transport (GO:0055085);;	K08176|0|sot:102589908|inorganic phosphate transporter 1-4-like; K08176 MFS transporter, PHS family, inorganic phosphate transporter (A)	[P]	Inorganic ion transport and metabolism	Inorganic phosphate transporter 1-1 GN=MWF20.4 OS=Arabidopsis thaliana (Mouse-ear cress) PE=1 SV=2	Phosphate transporter {ECO:0000313|EMBL:CAC28219.1} OS=Sesbania rostrata PE=2 SV=1	phosphate transporter [Sesbania rostrata]
gene24266	708	711	1240	108	130	96	44.0035	44.1587	76.8924	6.75253	8.11151	6.07677	1.29e-06	-2.98695	down	[CI]	--	Molecular Function: iron ion binding (GO:0005506);; Biological Process: fatty acid biosynthetic process (GO:0006633);; Molecular Function: oxidoreductase activity, acting on paired donors, with oxidation of a pair of donors resulting in the reduction of molecular oxygen to two molecules of water (GO:0016717);; Molecular Function: heme binding (GO:0020037);; Biological Process: oxidation-reduction…	K13076|0|cit:102624404|delta(8)-fatty-acid desaturase-like; K13076 delta8-fatty-acid desaturase [EC:1.14.19.4] (A)	[I]	Lipid transport and metabolism	Delta(8)-fatty-acid desaturase 2 GN=SLD2 OS=Arabidopsis thaliana (Mouse-ear cress) PE=1 SV=1	Sphingolipid delta-8 desaturase {ECO:0000313|EMBL:ABO31111.1} OS=Nicotiana tabacum (Common tobacco) PE=2 SV=1	PREDICTED: delta(8)-fatty-acid desaturase 1-like [Nicotiana sylvestris]
gene12035	10795	9637	10359	4073	5839	5123	655.896	576.081	619.728	246.377	372.947	334.413	4.1e-05	-1.02897	down	[G]	Carbohydrate transport and metabolism	Biological Process: carbohydrate metabolic process (GO:0005975);; Molecular Function: racemase and epimerase activity, acting on carbohydrates and derivatives (GO:0016857);;	K01783|2.59479e-169|gmx:100786514|ribulose-phosphate 3-epimerase, chloroplastic-like; K01783 ribulose-phosphate 3-epimerase [EC:5.1.3.1] (A)	[G]	Carbohydrate transport and metabolism	Ribulose-phosphate 3-epimerase, chloroplastic (Precursor) GN=RPE OS=Spinacia oleracea (Spinach) PE=1 SV=1	Uncharacterized protein {ECO:0000313|EnsemblPlants:GLYMA17G10990.5} OS=Glycine max (Soybean) PE=4 SV=1	PREDICTED: uncharacterized protein LOC100817791 isoform X1 [Glycine max]
gene23803	9558	11000	11868	3942	4220	3684	105.371	117.283	125.89	44.9897	48.8602	41.6564	2.98e-09	-1.44714	down	[R]	General function prediction only	--	K03255|0|rcu:RCOM_1404940|eukaryotic translation initiation factor 3 subunit, putative; K03255 protein TIF31 (A)	[R]	General function prediction only	Clustered mitochondria protein GN=F4F15.250 OS=Arabidopsis thaliana (Mouse-ear cress) PE=2 SV=1	Eukaryotic translation initiation factor 3 subunit, putative {ECO:0000313|EMBL:EEF33979.1} OS=Ricinus communis (Castor bean) PE=4 SV=1	eukaryotic translation initiation factor 3 subunit, putative [Ricinus communis]
gene12696	1801	1663	3282	236	339	208	82.9241	72.5088	148.952	10.7602	17.1813	9.6425	2.33e-05	-3.10071	down	--	--	--	--	--	--	--	Uncharacterized protein {ECO:0000313|EMBL:EXC46297.1} OS=Morus notabilis PE=4 SV=1	hypothetical protein L484_001292 [Morus notabilis]
gene23940	880	883	1059	323	425	310	38.3883	43.7141	50.0201	17.9226	24.4384	15.8882	4.28e-08	-1.40958	down	[H]	Coenzyme transport and metabolism	Molecular Function: GTP cyclohydrolase I activity (GO:0003934);; Cellular Component: cytoplasm (GO:0005737);; Biological Process: tetrahydrofolate biosynthetic process (GO:0046654);;	K01495|0|pxb:103940014|uncharacterized LOC103940014; K01495 GTP cyclohydrolase I [EC:3.5.4.16] (A)	[H]	Coenzyme transport and metabolism	GTP cyclohydrolase 1 {ECO:0000305} GN=Solyc06g083230 OS=Solanum lycopersicum (Tomato) PE=1 SV=1	Uncharacterized protein {ECO:0000313|EMBL:EMJ02205.1} OS=Prunus persica (Peach) PE=4 SV=1	PREDICTED: uncharacterized protein LOC103940014 [Pyrus x bretschneideri]
gene25328	256	201	224	8	20	0	14.2731	11.2274	12.503	0.457723	1.15696	0.00014391	1.66e-17	-4.59534	down	--	--	Molecular Function: N-acyltransferase activity (GO:0016410);;	--	--	--	Spermidine hydroxycinnamoyl transferase GN=SHT OS=Arabidopsis thaliana (Mouse-ear cress) PE=1 SV=1	Putative uncharacterized protein {ECO:0000313|EMBL:CBI40129.3} OS=Vitis vinifera (Grape) PE=4 SV=1	PREDICTED: spermidine hydroxycinnamoyl transferase [Vitis vinifera]
gene15852	181	157	297	68	90	6	5.29881	4.53825	8.44808	2.03962	2.6588	0.19168	0.00341477	-1.9442	down	[RTKL]	--	Molecular Function: protein serine/threonine kinase activity (GO:0004674);; Molecular Function: transmembrane receptor protein tyrosine kinase activity (GO:0004714);; Molecular Function: phosphoprotein phosphatase activity (GO:0004721);; Molecular Function: ATP binding (GO:0005524);; Biological Process: protein phosphorylation (GO:0006468);; Biological Process: transmembrane receptor protein tyro…	--	--	--	Probable LRR receptor-like serine/threonine-protein kinase At2g24230 (Precursor) GN=At2g24230 OS=Arabidopsis thaliana (Mouse-ear cress) PE=2 SV=1	Leucine-rich repeat protein kinase family protein {ECO:0000313|EMBL:EOY29563.1} OS=Theobroma cacao (Cacao) PE=4 SV=1	PREDICTED: probable LRR receptor-like serine/threonine-protein kinase At2g24230-like [Citrus sinensis]
Betula_platyphylla_newGene_173	732	813	954	354	468	324	62.9063	70.425	82.2413	29.9171	40.0823	27.5806	2.48e-05	-1.11886	down	--	--	Cellular Component: extracellular region (GO:0005576);; Cellular Component: plasma membrane (GO:0005886);;	--	--	--	--	--	PREDICTED: uncharacterized protein LOC103957887 [Pyrus x bretschneideri]
gene21222	584	614	885	212	327	208	17.5114	18.1907	25.3773	6.67031	10.0244	7.19093	5.48e-05	-1.47353	down	--	--	Molecular Function: DNA binding (GO:0003677);; Molecular Function: sequence-specific DNA binding transcription factor activity (GO:0003700);; Biological Process: regulation of transcription, DNA-templated (GO:0006355);; Biological Process: epidermal cell fate specification (GO:0009957);; Molecular Function: protein dimerization activity (GO:0046983);; Biological Process: trichome patterning (GO:0…	--	--	--	Transcription factor GLABRA 3 GN=At5g41315 OS=Arabidopsis thaliana (Mouse-ear cress) PE=1 SV=1	Basic helix-loop-helix protein {ECO:0000313|EMBL:AGO58373.1} OS=Morella rubra PE=2 SV=1	basic helix-loop-helix protein [Morella rubra]
gene27036	1906	1490	1996	581	586	703	156.148	121.246	163.479	47.4851	47.4101	57.7407	4.32e-11	-1.52277	down	--	--	Biological Process: chlorophyll catabolic process (GO:0015996);;	--	--	--	--	Uncharacterized protein {ECO:0000313|EMBL:KDO78282.1} OS=Citrus sinensis (Sweet orange) PE=4 SV=1	PREDICTED: uncharacterized protein LOC102624451 [Citrus sinensis]
gene28271	164	76	138	12	24	8	140.411	66.0004	110.903	10.6269	20.4613	7.08829	4.95e-06	-3.09572	down	--	--	--	K14488|4.08286e-48|gmx:100811334|auxin-induced protein 10A5-like; K14488 SAUR family protein (A)	--	--	Auxin-induced protein X10A OS=Glycine max (Soybean) PE=2 SV=1	Uncharacterized protein {ECO:0000313|EnsemblPlants:GLYMA06G00910.1} OS=Glycine max (Soybean) PE=4 SV=1	PREDICTED: auxin-induced protein 10A5-like [Glycine max]
gene11913	1944	1874	1938	544	673	400	133.007	132.663	138.852	36.1695	46.4581	26.9627	2.07e-15	-1.82545	down	--	--	Cellular Component: ubiquitin ligase complex (GO:0000151);; Molecular Function: ubiquitin-protein transferase activity (GO:0004842);; Biological Process: protein ubiquitination (GO:0016567);;	--	--	--	U-box domain-containing protein 25 GN=PUB25 OS=Arabidopsis thaliana (Mouse-ear cress) PE=2 SV=1	U-box domain-containing protein 26 {ECO:0000313|EMBL:EXC17320.1} OS=Morus notabilis PE=4 SV=1	U-box domain-containing protein 26 [Morus notabilis]
gene19394	19	40	28	2	3	0	2.41988	4.18213	3.65584	0.263586	0.663798	0	0.000493057	-4.11227	down	--	--	--	K16297|5.73406e-69|pop:POPTR_0010s15920g|POPTRDRAFT_1091180; serine carboxypeptidase S10 family protein; K16297 serine carboxypeptidase-like clade II [EC:3.4.16.-] (A)	[OE]	--	Serine carboxypeptidase-like 33 (Precursor) GN=SCPL33 OS=Arabidopsis thaliana (Mouse-ear cress) PE=2 SV=2	Carboxypeptidase {ECO:0000256|RuleBase:RU361156} OS=Populus trichocarpa (Western balsam poplar) PE=3 SV=2	PREDICTED: serine carboxypeptidase-like 33 [Populus euphratica]
gene23300	444	460	457	205	213	156	24.2274	24.4671	24.6568	11.0074	11.4159	8.43893	0.000116106	-1.23948	down	[P]	Inorganic ion transport and metabolism	Cellular Component: cytosol (GO:0005829);; Biological Process: response to oxidative stress (GO:0006979);; Molecular Function: L-ascorbate peroxidase activity (GO:0016688);; Molecular Function: heme binding (GO:0020037);; Biological Process: oxidation-reduction process (GO:0055114);;	K00434|1.06313e-150|vvi:100247405|L-ascorbate peroxidase-like; K00434 L-ascorbate peroxidase [EC:1.11.1.11] (A)	--	--	Putative L-ascorbate peroxidase 6 GN=APX6 OS=Arabidopsis thaliana (Mouse-ear cress) PE=2 SV=1	Putative uncharacterized protein {ECO:0000313|EMBL:CBI21045.3} OS=Vitis vinifera (Grape) PE=3 SV=1	PREDICTED: putative L-ascorbate peroxidase 6 isoform X1 [Vitis vinifera]
gene7487	1995	1257	3209	243	314	155	131.463	86.8529	209.658	15.7882	21.3297	10.3913	0.000229235	-3.17488	down	--	--	--	--	--	--	Fasciclin-like arabinogalactan protein 2 (Precursor) GN=FLA2 OS=Arabidopsis thaliana (Mouse-ear cress) PE=1 SV=1	FASCICLIN-like arabinogalactan 2 {ECO:0000313|EMBL:EOX93525.1} OS=Theobroma cacao (Cacao) PE=4 SV=1	FASCICLIN-like arabinogalactan 2 [Theobroma cacao]
gene12808	484	450	611	265	271	224	18.0919	16.6842	22.6626	10.6803	10.3101	8.53842	0.000931261	-1.01762	down	--	--	Cellular Component: Golgi apparatus (GO:0005794);; Molecular Function: methyltransferase activity (GO:0008168);; Biological Process: methylation (GO:0032259);;	--	--	--	Probable methyltransferase PMT7 GN=At5g04060 OS=Arabidopsis thaliana (Mouse-ear cress) PE=2 SV=1	Uncharacterized protein {ECO:0000313|EMBL:ESR34503.1} OS=Citrus clementina PE=4 SV=1	hypothetical protein CICLE_v10004589mg [Citrus clementina]
gene20374	211	251	388	87	91	56	15.0783	18.2316	27.713	6.22866	6.56429	4.0373	0.00035856	-1.85439	down	--	--	--	--	--	--	--	Uncharacterized protein {ECO:0000313|EMBL:EEE98531.2} (Fragment) OS=Populus trichocarpa (Western balsam poplar) PE=4 SV=2	hypothetical protein POPTR_0014s098101g, partial [Populus trichocarpa]
gene17033	133	194	179	34	53	33	6.68918	9.7876	8.98473	1.73537	2.68489	1.71749	6.17e-05	-2.07031	down	[C]	Energy production and conversion	Molecular Function: nucleotide binding (GO:0000166);; Molecular Function: zinc ion binding (GO:0008270);; Molecular Function: oxidoreductase activity (GO:0016491);; Biological Process: oxidation-reduction process (GO:0055114);;	K00001|0|vvi:100256495|alcohol dehydrogenase-like 3; K00001 alcohol dehydrogenase [EC:1.1.1.1] (A)	[Q]	Secondary metabolites biosynthesis, transport and catabolism	Alcohol dehydrogenase-like 3 GN=At1g32780 OS=Arabidopsis thaliana (Mouse-ear cress) PE=2 SV=1	Putative uncharacterized protein {ECO:0000313|EMBL:CBI34602.3} OS=Vitis vinifera (Grape) PE=4 SV=1	PREDICTED: alcohol dehydrogenase-like 3 [Vitis vinifera]
gene16775	276	195	289	70	64	62	16.2614	11.5233	16.671	4.31695	3.93189	3.84829	4.05e-06	-1.94937	down	--	--	--	--	--	--	--	Uncharacterized protein {ECO:0000313|EMBL:EOY27212.1} OS=Theobroma cacao (Cacao) PE=4 SV=1	Uncharacterized protein TCM_029108 [Theobroma cacao]
gene26789	181	234	257	114	76	108	12.0003	16.0261	16.3327	8.17081	5.03463	8.16806	0.00732154	-1.16797	down	--	--	Biological Process: leaf morphogenesis (GO:0009965);; Biological Process: cell differentiation (GO:0030154);; Biological Process: positive regulation of transcription, DNA-templated (GO:0045893);;	--	--	--	--	Putative uncharacterized protein {ECO:0000313|EMBL:CCB46472.1} OS=Vitis vinifera (Grape) PE=4 SV=1	PREDICTED: uncharacterized protein LOC100253680 [Vitis vinifera]
gene26685	1524	1895	2106	246	382	216	124.33	162.239	169.556	19.7011	29.9465	18.4518	3.94e-23	-2.70456	down	--	--	Cellular Component: extracellular region (GO:0005576);; Biological Process: plant-type cell wall organization (GO:0009664);; Cellular Component: membrane (GO:0016020);;	--	--	--	Expansin-A4 (Precursor) GN=F17A14.7 OS=Arabidopsis thaliana (Mouse-ear cress) PE=1 SV=1	Orf protein {ECO:0000313|EMBL:CAA59470.1} OS=Pisum sativum (Garden pea) PE=2 SV=1	PREDICTED: expansin-A6-like [Cicer arietinum]
gene19633	506	607	694	277	306	197	14.6846	19.1688	22.026	9.01194	9.3419	5.9675	3.51e-05	-1.20577	down	--	--	Biological Process: protein glycosylation (GO:0006486);; Molecular Function: galactoside 2-alpha-L-fucosyltransferase activity (GO:0008107);; Cellular Component: integral component of membrane (GO:0016021);; Cellular Component: Golgi cisterna membrane (GO:0032580);; Biological Process: fucosylation (GO:0036065);; Biological Process: cell wall biogenesis (GO:0042546);;	K13681|0|pmum:103338482|galactoside 2-alpha-L-fucosyltransferase; K13681 xyloglucan fucosyltransferase [EC:2.4.1.-] (A)	--	--	Galactoside 2-alpha-L-fucosyltransferase GN=FT1 OS=Pisum sativum (Garden pea) PE=2 SV=1	Uncharacterized protein {ECO:0000313|EMBL:EMJ10282.1} OS=Prunus persica (Peach) PE=4 SV=1	PREDICTED: galactoside 2-alpha-L-fucosyltransferase [Prunus mume]
gene5784	795	715	1008	275	390	388	37.6505	34.2918	48.533	12.9854	18.619	18.5644	2.2e-06	-1.2528	down	[R]	General function prediction only	--	K10143|0|cic:CICLE_v10005222mg|hypothetical protein; K10143 E3 ubiquitin-protein ligase RFWD2 [EC:6.3.2.19] (A)	--	--	WD repeat-containing protein RUP2 GN=MRO11.23 OS=Arabidopsis thaliana (Mouse-ear cress) PE=1 SV=1	Uncharacterized protein {ECO:0000313|EMBL:KDO60021.1} OS=Citrus sinensis (Sweet orange) PE=4 SV=1	hypothetical protein CICLE_v10005222mg [Citrus clementina]
gene18790	169	141	124	39	60	47	27.815	24.0796	21.3204	6.17322	9.76622	7.52948	0.00393047	-1.56637	down	--	--	Cellular Component: plasma membrane (GO:0005886);;	--	--	--	--	Uncharacterized protein {ECO:0000313|EMBL:KDO53195.1} OS=Citrus sinensis (Sweet orange) PE=4 SV=1	hypothetical protein CISIN_1g023930mg [Citrus sinensis]
gene10976	429	407	257	134	202	203	22.5039	22.0759	15.1437	8.5578	12.8399	11.5696	0.00648678	-1.0153	down	[O]	Posttranslational modification, protein turnover, chaperones	Molecular Function: glutathione transferase activity (GO:0004364);; Biological Process: toxin catabolic process (GO:0009407);; Biological Process: response to cyclopentenone (GO:0010583);;	K07393|0|vvi:100265305|glutathione S-transferase omega-like 2; K07393 putative glutathione S-transferase (A)	[O]	Posttranslational modification, protein turnover, chaperones	--	Putative uncharacterized protein {ECO:0000313|EMBL:CCB60167.1} OS=Vitis vinifera (Grape) PE=4 SV=1	PREDICTED: glutathione S-transferase omega-like 2 [Vitis vinifera]
gene9514	2044	1319	2316	435	443	506	93.3928	58.867	101.393	20.0908	20.3118	22.9427	1.43e-06	-2.03157	down	--	--	--	--	--	--	Protein trichome birefringence-like 37 GN=TBL37 OS=Arabidopsis thaliana (Mouse-ear cress) PE=2 SV=2	Trichome birefringence-like 37 isoform 1 {ECO:0000313|EMBL:EOY28040.1} OS=Theobroma cacao (Cacao) PE=4 SV=1	Trichome birefringence-like 37 isoform 1 [Theobroma cacao]
gene12734	51883	45744	60540	10162	11619	7747	727.809	637.906	840.064	144.495	163.889	110.244	1.49e-14	-2.41505	down	[H]	Coenzyme transport and metabolism	Cellular Component: mitochondrion (GO:0005739);; Cellular Component: chloroplast inner membrane (GO:0009706);; Cellular Component: magnesium chelatase complex (GO:0010007);; Biological Process: chlorophyll biosynthetic process (GO:0015995);; Molecular Function: magnesium chelatase activity (GO:0016851);; Biological Process: photosynthesis, light reaction (GO:0019684);;	K03403|0|vvi:100258964|CHLH; magnesium chelatase H subunit; K03403 magnesium chelatase subunit H [EC:6.6.1.1] (A)	--	--	Magnesium-chelatase subunit ChlH, chloroplastic (Precursor) GN=At5g13630 OS=Arabidopsis thaliana (Mouse-ear cress) PE=1 SV=1	Putative uncharacterized protein {ECO:0000313|EMBL:CCB55126.1} OS=Vitis vinifera (Grape) PE=4 SV=1	magnesium chelatase H subunit [Vitis vinifera]
gene6482	41	49	49	5	0	2	6.4792	7.64221	7.40018	0.817057	0.141911	0.324782	1.65e-05	-4.30491	down	--	--	--	--	--	--	--	Uncharacterized protein {ECO:0000313|EMBL:KCW72335.1} OS=Eucalyptus grandis (Flooded gum) PE=4 SV=1	PREDICTED: uncharacterized protein LOC103417701 [Malus domestica]
gene27420	1196	1898	1929	449	603	385	246.137	371.288	374.242	80.16	116.782	77.1399	2.47e-06	-1.79954	down	[IQ]	--	Molecular Function: ACP phosphopantetheine attachment site binding involved in fatty acid biosynthetic process (GO:0000036);; Biological Process: rRNA processing (GO:0006364);; Biological Process: fatty acid biosynthetic process (GO:0006633);; Cellular Component: chloroplast stroma (GO:0009570);; Biological Process: systemic acquired resistance (GO:0009627);; Biological Process: response to blue …	--	[CIQ]	--	Acyl carrier protein 3, chloroplastic (Precursor) GN=ACL1.3 OS=Cuphea lanceolata (Cigar flower) PE=2 SV=1	Acyl carrier protein {ECO:0000256|RuleBase:RU000722} OS=Vitis vinifera (Grape) PE=3 SV=1	PREDICTED: acyl carrier protein 1, chloroplastic-like [Nelumbo nucifera]
gene3393	3391	2809	3445	1101	924	855	104.263	85.6054	104.699	36.8069	28.6116	27.2322	8.57e-15	-1.73775	down	--	--	--	K17710|0|vvi:100247419|pentatricopeptide repeat-containing protein At5g25630; K17710 pentatricopeptide repeat domain-containing protein 1 (A)	[R]	General function prediction only	Pentatricopeptide repeat-containing protein At5g21222 GN=ATC401 OS=Arabidopsis thaliana (Mouse-ear cress) PE=2 SV=1	Putative uncharacterized protein {ECO:0000313|EMBL:CBI28063.3} OS=Vitis vinifera (Grape) PE=4 SV=1	PREDICTED: pentatricopeptide repeat-containing protein At5g25630 isoform X3 [Vitis vinifera]
gene6491	30	32	46	8	0	0	2.63859	2.89148	4.12081	0.69774	0	0	0.000364425	-3.74448	down	--	--	--	--	--	--	Ethylene-responsive transcription factor ESR2 GN=F21J9.25 OS=Arabidopsis thaliana (Mouse-ear cress) PE=1 SV=1	Putative uncharacterized protein {ECO:0000313|EMBL:CCB45197.1} OS=Vitis vinifera (Grape) PE=4 SV=1	PREDICTED: ethylene-responsive transcription factor ESR2-like [Vitis vinifera]
gene10282	717	708	900	339	314	272	6.04366	5.77855	7.34672	2.83531	2.58827	2.17744	9.76e-07	-1.32377	down	[R]	General function prediction only	--	--	[BK]	--	Histone-lysine N-methyltransferase ATX1 GN=T9H9.17 OS=Arabidopsis thaliana (Mouse-ear cress) PE=1 SV=2	Uncharacterized protein isoform 3 {ECO:0000313|EMBL:EOY29402.1} OS=Theobroma cacao (Cacao) PE=4 SV=1	PREDICTED: uncharacterized protein LOC100255892 isoform X1 [Vitis vinifera]
gene15765	374	251	271	113	90	138	15.9797	10.5761	11.3828	5.05603	3.85724	6.07606	0.000273873	-1.389	down	[E]	Amino acid transport and metabolism	Biological Process: response to wounding (GO:0009611);; Biological Process: response to nematode (GO:0009624);; Biological Process: response to abscisic acid (GO:0009737);; Biological Process: response to salicylic acid (GO:0009751);; Biological Process: response to jasmonic acid (GO:0009753);; Cellular Component: membrane (GO:0016020);; Biological Process: hyperosmotic salinity response (GO:0042…	--	[E]	Amino acid transport and metabolism	Protein NRT1/ PTR FAMILY 5.2 GN=MCL19.10 OS=Arabidopsis thaliana (Mouse-ear cress) PE=2 SV=1	Uncharacterized protein {ECO:0000313|EMBL:EMJ23260.1} OS=Prunus persica (Peach) PE=4 SV=1	PREDICTED: protein NRT1/ PTR FAMILY 5.2-like [Prunus mume]
gene10470	465	507	723	170	235	109	29.6649	32.384	45.4566	11.1557	15.4312	6.94659	1.69e-05	-1.71471	down	[H]	Coenzyme transport and metabolism	Molecular Function: dimethylallyltranstransferase activity (GO:0004161);; Molecular Function: geranyltranstransferase activity (GO:0004337);; Cellular Component: cytoplasm (GO:0005737);; Biological Process: cholesterol biosynthetic process (GO:0006695);; Biological Process: geranyl diphosphate biosynthetic process (GO:0033384);; Biological Process: farnesyl diphosphate biosynthetic process (GO:00…	K00787|0|pper:PRUPE_ppa008181mg|hypothetical protein; K00787 farnesyl diphosphate synthase [EC:2.5.1.1 2.5.1.10] (A)	[H]	Coenzyme transport and metabolism	Farnesyl pyrophosphate synthase 1 GN=FPS1 OS=Lupinus albus (White lupin) PE=2 SV=1	Uncharacterized protein {ECO:0000313|EMBL:EMJ12728.1} OS=Prunus persica (Peach) PE=3 SV=1	hypothetical protein PRUPE_ppa008181mg [Prunus persica]
gene21439	3772	3840	4939	1313	1745	1827	244.35	249.785	320.867	84.71	112.138	117.723	2.49e-09	-1.35648	down	--	--	Molecular Function: iron ion binding (GO:0005506);; Biological Process: nucleobase-containing compound metabolic process (GO:0006139);; Cellular Component: chloroplast thylakoid (GO:0009534);; Biological Process: response to red or far red light (GO:0009639);; Biological Process: cellular component organization (GO:0016043);; Biological Process: cellular component biogenesis (GO:0044085);;	--	--	--	--	Electron transporter, putative {ECO:0000313|EMBL:EEF42325.1} OS=Ricinus communis (Castor bean) PE=4 SV=1	electron transporter, putative [Ricinus communis]
gene28003	178820	143311	164012	41698	57415	46079	8259.33	6724.19	7587.57	1977.03	2710.37	2167.48	5.59e-05	-1.7379	down	--	--	Biological Process: MAPK cascade (GO:0000165);; Molecular Function: ATP binding (GO:0005524);; Cellular Component: cell wall (GO:0005618);; Cellular Component: nucleus (GO:0005634);; Biological Process: protein targeting to membrane (GO:0006612);; Cellular Component: chloroplast thylakoid membrane (GO:0009535);; Biological Process: detection of biotic stimulus (GO:0009595);; Biological Process: r…	--	[O]	Posttranslational modification, protein turnover, chaperones	Ribulose bisphosphate carboxylase/oxygenase activase 1, chloroplastic (Precursor) GN=RCA1 OS=Larrea tridentata (Creosote bush) PE=1 SV=1	Uncharacterized protein {ECO:0000313|EMBL:EMJ22189.1} OS=Prunus persica (Peach) PE=4 SV=1	PREDICTED: ribulose bisphosphate carboxylase/oxygenase activase, chloroplastic isoform X2 [Prunus mume]
gene19231	1341	1032	1463	538	635	278	200.327	154.724	218.303	80.8286	94.7448	42.0924	7.5e-06	-1.39547	down	--	--	Cellular Component: nucleus (GO:0005634);; Biological Process: regulation of transcription, DNA-templated (GO:0006355);; Biological Process: auxin-activated signaling pathway (GO:0009734);; Molecular Function: protein dimerization activity (GO:0046983);;	K14484|4.65741e-91|rcu:RCOM_0909180|Auxin-responsive protein IAA4, putative; K14484 auxin-responsive protein IAA (A)	--	--	Auxin-induced protein 22D GN=AUX22D OS=Vigna radiata var. radiata (Mung bean) PE=2 SV=1	Auxin-responsive protein {ECO:0000256|RuleBase:RU004549} OS=Ricinus communis (Castor bean) PE=3 SV=1	PREDICTED: auxin-responsive protein IAA4-like [Nelumbo nucifera]
gene20598	735	674	836	218	343	244	20.8854	18.7376	23.6473	6.61339	9.21123	7.01102	7.26e-08	-1.47402	down	[G]	Carbohydrate transport and metabolism	Molecular Function: hydrolase activity, hydrolyzing O-glycosyl compounds (GO:0004553);; Cellular Component: plasma membrane (GO:0005886);; Biological Process: carbohydrate metabolic process (GO:0005975);; Cellular Component: anchored component of membrane (GO:0031225);;	K05349|0|cit:102619134|lysosomal beta glucosidase-like; K05349 beta-glucosidase [EC:3.2.1.21] (A)	--	--	Alpha-L-arabinofuranosidase (Precursor) OS=Medicago sativa subsp. varia (Alfalfa) PE=2 SV=1	Uncharacterized protein {ECO:0000313|EMBL:ESR58911.1} OS=Citrus clementina PE=4 SV=1	hypothetical protein CICLE_v10014537mg [Citrus clementina]
gene8414	170	308	298	77	140	45	2.89124	5.76573	5.1872	1.34483	2.44944	0.780015	0.00319235	-1.55962	down	[RTKL]	--	--	--	--	--	Receptor-like protein kinase (Precursor) GN=INRPK1 OS=Ipomoea nil (Japanese morning glory) PE=2 SV=2	Uncharacterized protein {ECO:0000313|EMBL:ESR40969.1} OS=Citrus clementina PE=4 SV=1	PREDICTED: receptor-like protein kinase [Vitis vinifera]
gene14320	311	461	596	127	106	53	12.5093	18.3539	23.8012	4.89415	4.12325	2.14824	2.04e-05	-2.25079	down	[V]	Defense mechanisms	Biological Process: drug transmembrane transport (GO:0006855);; Molecular Function: drug transmembrane transporter activity (GO:0015238);; Molecular Function: antiporter activity (GO:0015297);; Cellular Component: membrane (GO:0016020);;	K03327|0|tcc:TCM_001905|TT12-2 MATE transporter; K03327 multidrug resistance protein, MATE family (A)	[R]	General function prediction only	Protein TRANSPARENT TESTA 12 GN=F17J16_80 OS=Arabidopsis thaliana (Mouse-ear cress) PE=2 SV=1	MATE efflux family protein {ECO:0000256|RuleBase:RU004914} OS=Theobroma cacao (Cacao) PE=3 SV=1	PREDICTED: protein TRANSPARENT TESTA 12-like [Eucalyptus grandis]
gene21531	451	516	730	161	143	83	10.149	11.5039	16.2062	3.69596	3.25778	1.89802	4.32e-07	-2.12569	down	--	--	--	--	[T]	Signal transduction mechanisms	187-kDa microtubule-associated protein AIR9 GN=AIR9 OS=Arabidopsis thaliana (Mouse-ear cress) PE=2 SV=1	Outer arm dynein light chain 1 protein isoform 1 {ECO:0000313|EMBL:EOX96967.1} OS=Theobroma cacao (Cacao) PE=4 SV=1	PREDICTED: 187-kDa microtubule-associated protein AIR9 isoform X2 [Nelumbo nucifera]
gene2714	79	177	177	12	20	5	1.81418	4.11294	3.94236	0.32985	0.572288	0.136066	4.7e-06	-3.54146	down	--	--	Cellular Component: plasma membrane (GO:0005886);; Biological Process: regulation of cell proliferation (GO:0042127);;	--	--	--	Interactor of constitutive active ROPs 3 GN=F15L12.15 OS=Arabidopsis thaliana (Mouse-ear cress) PE=1 SV=1	ROP interactive partner 5 isoform 2 {ECO:0000313|EMBL:EOY33114.1} OS=Theobroma cacao (Cacao) PE=4 SV=1	ROP interactive partner 5 isoform 2 [Theobroma cacao]
gene29114	476	495	811	150	220	184	11.9248	10.1384	16.5626	3.8324	5.43161	5.40475	0.000512278	-1.68013	down	[J]	Translation, ribosomal structure and biogenesis	Molecular Function: aminoacyl-tRNA editing activity (GO:0002161);; Molecular Function: valine-tRNA ligase activity (GO:0004832);; Molecular Function: ATP binding (GO:0005524);; Cellular Component: cytoplasm (GO:0005737);; Biological Process: valyl-tRNA aminoacylation (GO:0006438);; Biological Process: regulation of translational fidelity (GO:0006450);;	K01873|0|pmum:103328579|valine--tRNA ligase, mitochondrial; K01873 valyl-tRNA synthetase [EC:6.1.1.9] (A)	[J]	Translation, ribosomal structure and biogenesis	Valine--tRNA ligase GN=VALRS OS=Arabidopsis thaliana (Mouse-ear cress) PE=2 SV=2	Uncharacterized protein {ECO:0000313|EMBL:KDP33173.1} OS=Jatropha curcas (Barbados nut) PE=3 SV=1	hypothetical protein JCGZ_13438 [Jatropha curcas]
gene5185	134	171	223	54	65	30	11.5682	14.4906	18.5022	5.5777	5.56554	2.64608	0.000267342	-1.81836	down	--	--	Cellular Component: endoplasmic reticulum (GO:0005783);; Biological Process: protein retention in ER lumen (GO:0006621);; Biological Process: protein transport (GO:0015031);; Cellular Component: integral component of membrane (GO:0016021);; Molecular Function: ER retention sequence binding (GO:0046923);;	K10949|7.88688e-88|gmx:100527553|uncharacterized LOC100527553; K10949 ER lumen protein retaining receptor (A)	[U]	Intracellular trafficking, secretion, and vesicular transport	ER lumen protein-retaining receptor GN=ERD2 OS=Petunia hybrida (Petunia) PE=2 SV=1	ER lumen protein-retaining receptor {ECO:0000256|RuleBase:RU000634} OS=Eucalyptus grandis (Flooded gum) PE=3 SV=1	PREDICTED: ER lumen protein-retaining receptor [Eucalyptus grandis]
gene15206	1719	1426	1556	666	630	726	92.8007	76.0471	81.9885	36.6789	34.1302	39.5115	2.6e-07	-1.21202	down	--	--	Molecular Function: DNA binding (GO:0003677);; Molecular Function: chromatin binding (GO:0003682);;	--	[O]	Posttranslational modification, protein turnover, chaperones	Protein REVEILLE 8 GN=F11F8.19 OS=Arabidopsis thaliana (Mouse-ear cress) PE=2 SV=1	Homeodomain-like superfamily protein isoform 2 {ECO:0000313|EMBL:EOY07718.1} OS=Theobroma cacao (Cacao) PE=4 SV=1	Homeodomain-like superfamily protein isoform 2 [Theobroma cacao]
gene27825	83	96	128	42	27	22	2.91452	3.37303	4.481	1.53548	0.978714	0.820918	0.00591078	-1.74762	down	--	--	--	--	--	--	FHA domain-containing protein At4g14490 GN=At4g14490 OS=Arabidopsis thaliana (Mouse-ear cress) PE=1 SV=1	Uncharacterized protein {ECO:0000313|EMBL:KDP40289.1} OS=Jatropha curcas (Barbados nut) PE=4 SV=1	PREDICTED: FHA domain-containing protein At4g14490-like [Prunus mume]
gene28083	2776	2834	4376	336	432	124	63.024	64.6643	100.534	8.49627	9.79517	3.04075	5.22e-12	-3.47716	down	[M]	Cell wall/membrane/envelope biogenesis	Cellular Component: nucleus (GO:0005634);; Molecular Function: transferase activity (GO:0016740);;	--	--	--	Probable xyloglucan glycosyltransferase 5 GN=CSLC5 OS=Arabidopsis thaliana (Mouse-ear cress) PE=1 SV=1	Putative uncharacterized protein {ECO:0000313|EMBL:CAN83466.1} OS=Vitis vinifera (Grape) PE=4 SV=1	PREDICTED: probable xyloglucan glycosyltransferase 5 [Vitis vinifera]
gene23068	738	714	871	90	146	107	25.2306	24.7394	31.0538	3.21773	5.45843	4.30613	1.47e-21	-2.75419	down	--	--	Biological Process: transmembrane transport (GO:0055085);;	--	[T]	Signal transduction mechanisms	Oligopeptide transporter 6 GN=OPT6 OS=Arabidopsis thaliana (Mouse-ear cress) PE=2 SV=1	Uncharacterized protein {ECO:0000313|EMBL:KCW89113.1} OS=Eucalyptus grandis (Flooded gum) PE=4 SV=1	PREDICTED: oligopeptide transporter 6 [Eucalyptus grandis]
gene5039	411	444	599	147	183	149	13.9469	15.1172	19.526	5.27136	6.44858	5.2718	4.71e-07	-1.59629	down	[K]	Transcription	Biological Process: transcription, DNA-templated (GO:0006351);; Molecular Function: sigma factor activity (GO:0016987);; Biological Process: regulation of RNA biosynthetic process (GO:2001141);;	K03093|0|pper:PRUPE_ppa003696mg|hypothetical protein; K03093 RNA polymerase sigma factor (A)	--	--	RNA polymerase sigma factor sigC (Precursor) GN=F5K20.220 OS=Arabidopsis thaliana (Mouse-ear cress) PE=2 SV=1	Uncharacterized protein {ECO:0000313|EMBL:EMJ24122.1} OS=Prunus persica (Peach) PE=4 SV=1	hypothetical protein PRUPE_ppa003696mg [Prunus persica]
gene1118	16	39	29	3	5	1	44.6572	109.731	75.4862	7.9474	13.8735	2.74549	0.00404139	-3.21494	down	--	--	--	--	--	--	--	Uncharacterized protein {ECO:0000313|EMBL:EMJ28855.1} OS=Prunus persica (Peach) PE=4 SV=1	hypothetical protein PRUPE_ppa015045mg [Prunus persica]
gene2641	1698	2052	971	337	592	271	136.931	166.396	77.7517	27.5992	48.4793	22.2681	0.000748552	-1.96991	down	--	--	--	--	--	--	Probable WRKY transcription factor 70 GN=WRKY70 OS=Arabidopsis thaliana (Mouse-ear cress) PE=2 SV=1	WRKY transcription factor 70 family protein {ECO:0000313|EMBL:EEE95802.2} OS=Populus trichocarpa (Western balsam poplar) PE=4 SV=2	WRKY transcription factor 70 family protein [Populus trichocarpa]
gene27333	1420	1010	1584	243	393	232	85.6419	60.8313	94.5885	14.9766	24.047	14.2686	9.24e-10	-2.20314	down	[H]	Coenzyme transport and metabolism	Biological Process: glutamine metabolic process (GO:0006541);; Molecular Function: transferase activity (GO:0016740);;	K08681|1.45043e-66|pper:PRUPE_ppa010384mg|hypothetical protein; K08681 5'-phosphate synthase pdxT subunit [EC:4.3.3.6] (A)	[H]	Coenzyme transport and metabolism	Pyridoxal biosynthesis protein PDX2 GN=muf9.190 OS=Arabidopsis thaliana (Mouse-ear cress) PE=1 SV=1	Uncharacterized protein {ECO:0000313|EMBL:EMJ06967.1} OS=Prunus persica (Peach) PE=3 SV=1	hypothetical protein PRUPE_ppa010384mg [Prunus persica]
gene13065	1124	1472	2154	419	429	140	19.5758	25.2038	36.2308	7.74524	7.63847	2.56805	7.16e-05	-2.25768	down	[Z]	Cytoskeleton	Molecular Function: microtubule motor activity (GO:0003777);; Molecular Function: ATP binding (GO:0005524);; Cellular Component: kinesin complex (GO:0005871);; Cellular Component: microtubule (GO:0005874);; Biological Process: microtubule-based movement (GO:0007018);; Molecular Function: microtubule binding (GO:0008017);;	K10398|0|pxb:103945665|125 kDa kinesin-related protein-like; K10398 kinesin family member 11 (A)	[Z]	Cytoskeleton	125 kDa kinesin-related protein GN=TKRP125 OS=Nicotiana tabacum (Common tobacco) PE=1 SV=1	Kinesin-like protein {ECO:0000256|RuleBase:RU000394} OS=Prunus persica (Peach) PE=3 SV=1	PREDICTED: 125 kDa kinesin-related protein-like [Pyrus x bretschneideri]
gene29057	373	515	588	216	280	212	6.77386	9.33102	10.636	4.07485	5.25038	4.11801	0.000731474	-1.0542	down	[J]	Translation, ribosomal structure and biogenesis	Biological Process: RNA metabolic process (GO:0016070);; Molecular Function: nucleotidyltransferase activity (GO:0016779);;	K00962|7.59845e-89|vvi:100265692|probable polyribonucleotide nucleotidyltransferase 1, chloroplastic; K00962 polyribonucleotide nucleotidyltransferase [EC:2.7.7.8] (A)	[R]	General function prediction only	Probable polyribonucleotide nucleotidyltransferase 1, chloroplastic (Precursor) GN=OSJNBa0050F10.4 OS=Oryza sativa subsp. japonica (Rice) PE=2 SV=1	Putative uncharacterized protein {ECO:0000313|EMBL:CCB56009.1} OS=Vitis vinifera (Grape) PE=3 SV=1	PREDICTED: probable polyribonucleotide nucleotidyltransferase 1, chloroplastic [Vitis vinifera]
gene4010	1478	1364	1617	745	651	510	45.2098	42.0104	50.1203	22.6424	19.9378	15.7866	2.53e-07	-1.21992	down	--	--	Molecular Function: signal transducer activity (GO:0004871);; Cellular Component: plasma membrane (GO:0005886);; Biological Process: signal transduction (GO:0007165);; Biological Process: response to light stimulus (GO:0009416);;	--	--	--	BTB/POZ domain-containing protein At1g67900 GN=At1g67900 OS=Arabidopsis thaliana (Mouse-ear cress) PE=1 SV=1	Putative uncharacterized protein {ECO:0000313|EMBL:CCB43977.1} OS=Vitis vinifera (Grape) PE=4 SV=1	PREDICTED: BTB/POZ domain-containing protein At1g67900 [Vitis vinifera]
gene12703	252	502	623	136	146	66	9.98816	20.0722	24.8151	5.46868	5.87219	2.6883	0.00421311	-1.97738	down	[Q]	Secondary metabolites biosynthesis, transport and catabolism	Molecular Function: iron ion binding (GO:0005506);; Biological Process: fatty acid metabolic process (GO:0006631);; Molecular Function: electron carrier activity (GO:0009055);; Molecular Function: alkane 1-monooxygenase activity (GO:0018685);; Molecular Function: heme binding (GO:0020037);; Biological Process: oxidation-reduction process (GO:0055114);;	K15398|0|tcc:TCM_005314|Cytochrome P450 86A2 isoform 3; K15398 fatty acid omega-hydroxylase [EC:1.14.-.-] (A)	[QI]	--	Cytochrome P450 86A8 GN=F4I18.5 OS=Arabidopsis thaliana (Mouse-ear cress) PE=2 SV=1	Cytochrome P450, family 86, subfamily A, polypeptide 8 isoform 1 {ECO:0000313|EMBL:EOX95932.1} OS=Theobroma cacao (Cacao) PE=3 SV=1	Cytochrome P450, family 86, subfamily A, polypeptide 8 isoform 1 [Theobroma cacao]
gene5467	633	565	721	110	102	130	8.71675	7.62429	9.58939	1.55981	1.42043	1.83925	1.84e-16	-2.48333	down	--	--	--	--	--	--	Putative E3 ubiquitin-protein ligase LIN-1 {ECO:0000250|UniProtKB:D1FP53} OS=Lotus japonicus (Lotus corniculatus var. japonicus) PE=2 SV=2	Putative uncharacterized protein {ECO:0000313|EMBL:CAN65866.1} OS=Vitis vinifera (Grape) PE=4 SV=1	PREDICTED: putative E3 ubiquitin-protein ligase LIN-1 isoform X2 [Vitis vinifera]
gene5585	1026	979	1140	267	362	301	40.7289	38.84	44.5275	10.9931	14.8759	12.5835	4.35e-12	-1.75232	down	[S]	Function unknown	Molecular Function: carotene 7,8-desaturase activity (GO:0016719);; Biological Process: oxidation-reduction process (GO:0055114);;	--	--	--	--	Phytoene dehydrogenase, putative {ECO:0000313|EMBL:EEF41121.1} OS=Ricinus communis (Castor bean) PE=4 SV=1	Phytoene dehydrogenase, putative [Ricinus communis]
[truncated: 2,181 more rows]
